# Supplementary material for: OsGRF4AA compromises heat tolerance of developing pollen grains in rice
Source: Front Plant Sci. 2023 Feb 22;14:1121852. doi: 10.3389/fpls.2023.1121852 (PMC9992635; doi:10.3389/fpls.2023.1121852)
Supplement: Supplementary file 3 [file DataSheet_1.csv]

Supplementary table 2. Commonly Up-regulated genes
ID	gene_id	gene_name	description	length	GS2CK1	GS2CK2	GS2CK3	GS2HS1	GS2HS2	GS2HS3	ZH11CK1	ZH11CK2	ZH11CK3	ZH11HS1	ZH11HS2	ZH11HS3	GS2CK	GS2HS	ZH11CK	ZH11HS
Os01g0732700_YUCCA3	Os01g0732700	YUCCA3	Flavin monooxygenase-like enzyme ; Auxin biosynthesi	1965	5.35	6.1	6	13.98	15.02	14.34	5.57	8.21	7.98	13.14	13.3	14.6	5.8167	14.4467	7.2533	13.68
Os01g0965400_YGL8	Os01g0965400	YGL8	Chloroplast-targeted UMP kinase; Regulation of leaf colou	1383	36.6	34.19	37.27	74.8	70.45	71.36	34.8	37.89	29.52	64.7	63.68	64.78	36.02	72.2033	34.07	64.3867
Os09g0417800_WRKY62	Os09g0417800	WRKY62	WRKY transcription factor; Transcriptional repressor; Pathogen defens	1190	0.34	0.8	0.36	0.99	1.36	1.68	0.11	0	0.53	1.71	1.82	2.17	0.5	1.3433	0.2133	1.9
Os11g0102100_WOX3	Os11g0102100	WOX3	WUS-type homenodomain protein; Leaf developmen	705	1.36	1.68	1.05	3.86	3.64	4.01	0.34	0.78	1.33	2.44	2.87	2.48	1.3633	3.8367	0.8167	2.5967
Os12g0101600_WOX3	Os12g0101600	WOX3	WUS-type homenodomain protein; Leaf developmen	705	1.36	1.68	1.05	3.86	3.64	4.01	0.34	0.78	1.33	2.44	2.87	2.48	1.3633	3.8367	0.8167	2.5967
Os04g0676100_Trx	Os04g0676100	Trx	Similar to Thioredoxin X; chloroplast precursor	791	14.82	17.73	15.95	46.8	43.4	42.29	15.72	21.04	22.64	39.87	33.58	42.12	16.1667	44.1633	19.8	38.5233
Os06g0130400_SSG6	Os06g0130400	SSG6	ACC synthase; Protein homologous to aminotransferase; Ethylene biosynthesis; Control of starch grain size in rice endosper	2203	37.32	40.04	43.93	88.33	89.11	89.72	31.99	38.72	32.64	70.28	73.87	69.34	40.43	89.0533	34.45	71.1633
Os08g0497600_SRWD1	Os08g0497600	SRWD1	WD40 subfamily protein; Salt stres	1923	6.54	7.45	6.51	18.27	21.93	19.96	7.59	9.04	7.84	16.41	16.56	15.49	6.8333	20.0533	8.1567	16.1533
Os07g0585700_SDR4	Os07g0585700	SDR4	Zinc finger protein; Pre-harvest sprouting resistanc	1032	3.21	2	1.52	15.74	15.46	17.66	3.48	0.84	0.88	20.52	18.44	23.62	2.2433	16.2867	1.7333	20.86
Os02g0152400_RbcS1	Os02g0152400	RbcS1	Rubisco small subunit 1; Reguration of Rubisco catalytic activit	999	5	7.26	4.72	0	0	0	4.47	6.95	7.75	0.81	0	0	5.66	0	6.39	0.27
Os11g0453900_RAB21	Os11g0453900	RAB21	Dehydrin RAB 16D	852	0.35	0.16	0.18	1.78	1.69	1.97	0.68	0.09	0.27	2.65	2.56	3.02	0.23	1.8133	0.3467	2.7433
Os06g0472900_prx79	Os06g0472900	prx79	Haem peroxidase family protein	1405	395.24	405.33	407.54	754.8	728.88	784.84	91.36	104.14	91.12	613.21	594.53	647.1	402.7033	756.1733	95.54	618.28
Os07g0499500_prx102	Os07g0499500	prx102	Similar to Peroxidase 7 precursor (EC 1.11.1.7) (Atperox P7) (ATP30)	1266	0.37	0.05	0.13	0.41	0.16	0.4	0.2	0	0	0.61	0.18	0.75	0.1833	0.3233	0.0667	0.5133
Os07g0153600_PROG1	Os07g0153600	PROG1	Zinc-finger nuclear transcription factor; Control of prostrate growth; prog1 variants identified in O. sativa disrupt the prog1 functio	896	0.08	0	0.51	1.66	1	0.92	0	0	0.09	0.77	0.96	0.8	0.1967	1.1933	0.03	0.8433
Os04g0624500_Ph=Bhc(Po)	Os04g0624500	Ph=Bhc(Po)	Similar to Polyphenol oxidase (EC 1.10.3.1) (Fragment)	1874	2.22	3.85	1.47	5.86	5.6	7.89	1.4	1.44	2.22	6.21	5.29	5.08	2.5133	6.45	1.6867	5.5267
Os09g0451500_PDIL2	Os09g0451500	PDIL2	Similar to protein disulfide isomerase	1642	44.13	43.71	48.78	106.25	104.88	96.91	60.74	70.12	66.97	124.09	123.02	121.81	45.54	102.68	65.9433	122.9733
Os07g0180700_OsZIFL3	Os07g0180700	OsZIFL3	Similar to Major facilitator superfamily antiporter	3342	0.09	0.03	0.18	0.19	0.26	0.26	0.1	0.07	0.11	0.28	0.07	0.15	0.1	0.2367	0.0933	0.1667
Os02g0116400_OsYSL8	Os02g0116400	OsYSL8	Oligopeptide transporter OPT superfamily protein	2693	18.59	19.01	22.37	55.94	51.99	51.11	6.29	7.95	5.95	46.73	43.37	47.98	19.99	53.0133	6.73	46.0267
Os04g0674600_OsYSL10	Os04g0674600	OsYSL10	Similar to H0103C06.1 protein	2369	4.59	5.25	6	15.75	17.06	16.53	2.22	2.92	2.86	14.25	14.93	14.77	5.28	16.4467	2.6667	14.65
Os11g0117500_OsWRKY40	Os11g0117500	OsWRKY40	DNA-binding WRKY domain containing protein	1208	0.95	0.85	0.79	3.12	2.3	3.45	0	0.22	0.15	1.5	1.27	1.83	0.8633	2.9567	0.1233	1.5333
Os01g0805500_OsUGT87C1	Os01g0805500	OsUGT87C1	Similar to indole-3-acetate beta-glucosyltransferase	1515	2.74	3.8	2.9	5.85	5.51	5.96	2.13	2.39	2.74	7.6	5.22	6.88	3.1467	5.7733	2.42	6.5667
Os06g0187200_OsUGlcAE5	Os06g0187200	OsUGlcAE5	Similar to Nucleotide sugar epimerase-like protein (UDP-D-glucuronate 4- epimerase) (EC 5.1.3.6)	1066	95.2	100.39	104.53	233.84	240.78	230.4	37.14	44.31	36.58	207.73	201.28	206.69	100.04	235.0067	39.3433	205.2333
Os01g0819400_OsUBC23	Os01g0819400	OsUBC23	Similar to Ubiquitin carrier protein	705	5.28	4.28	8.43	54.53	56.25	50.01	1.95	2.85	2.73	37.41	32.44	37.2	5.9967	53.5967	2.51	35.6833
Os06g0506600_OsUBC17	Os06g0506600	OsUBC17	Similar to Ubiquitin carrier protein	2140	8.69	10.07	9.43	20.81	19.45	19.64	12.08	11.82	12.14	25.57	26.14	25.24	9.3967	19.9667	12.0133	25.65
Os02g0120600_OsUBC13	Os02g0120600	OsUBC13	Similar to Ubiquitin-conjugating enzyme E2-17 kDa 9 (EC 6.3.2.19) (Ubiquitin- protein ligase 9) (Ubiquitin carrier protein 9) (UBCAT4B)	812	0.56	0.18	0.1	1.56	1.14	1.67	0	0.09	0.19	1.33	1.19	1.38	0.28	1.4567	0.0933	1.3
Os02g0658100_OsTIP2	Os02g0658100	OsTIP2	Similar to tonoplast intrinsic protein2	873	69.38	73.68	74.03	149.89	152.24	159.88	23.93	20.78	23.3	142.41	115.47	130.19	72.3633	154.0033	22.67	129.3567
Os10g0392400_OsTIFY11d	Os10g0392400	OsTIFY11d	Tify domain containing protein	924	5.91	7.38	7.55	16.4	18.46	19.56	3.64	3.51	3.03	8.6	9.34	7.87	6.9467	18.14	3.3933	8.6033
Os07g0229700_OsTFIIS	Os07g0229700	OsTFIIS	Similar to DNA-directed RNA polymerase I subunit 12 (EC 2.7.7.6) (Nuclear RNA polymerase I small specific subunit Rpa12) (Zinc ribbon domain containing protein 1)	1526	12.76	12.78	14.26	49.64	47.14	50.69	12.28	14.54	12.65	42.23	42.29	41.89	13.2667	49.1567	13.1567	42.1367
Os06g0659400_OsTBL29	Os06g0659400	OsTBL29	Protein of unknown function DUF231; plant domain containing protein	1621	26.65	29.43	28.63	57.55	58.33	56.94	13.15	10.8	12.63	49.32	52.06	50.73	28.2367	57.6067	12.1933	50.7033
Os02g0269600_OsSub13	Os02g0269600	OsSub13	Similar to Subtilase	1995	0	0	0	0	0	0	0	0	0	0	0	0	0	0	0	0
Os03g0353600_OsSTA99	Os03g0353600	OsSTA99	Similar to Aberrant pollen transmission 1	1761	6.8	6.36	6.86	15.08	13.85	14.25	2.14	3.17	2.12	9.32	9.22	9.85	6.6733	14.3933	2.4767	9.4633
Os02g0830000_OsSTA84	Os02g0830000	OsSTA84	Pentatricopeptide repeat domain containing protein	1910	0	0	0	0	0	0	0	0	0	0	0	0	0	0	0	0
Os02g0730600_OsSTA74	Os02g0730600	OsSTA74	Similar to predicted protein	1771	10.51	9.57	11.11	23.64	23.91	23.31	2.79	3.11	2.01	19.22	20.95	20.2	10.3967	23.62	2.6367	20.1233
Os02g0714300_OsSTA71	Os02g0714300	OsSTA71	AT-rich interaction region domain containing protein	2072	45.45	44.89	51.57	88.63	91.78	91.95	27.93	32.34	28.61	67.18	67.85	68.91	47.3033	90.7867	29.6267	67.98
Os02g0634100_OsSTA67	Os02g0634100	OsSTA67	Similar to OSIGBa0153E02-OSIGBa0093I20.18 protein	1707	1.49	0.87	1.51	16.65	14.55	17.22	0.54	0.2	0.42	5.82	6.05	5.11	1.29	16.14	0.3867	5.66
Os12g0640500_OsSTA291	Os12g0640500	OsSTA291	Similar to Na+/H+ antiporter-like protein	995	9.85	11.92	12.74	24.82	28.35	29.43	3.31	3.26	5.78	20.09	22.23	22.53	11.5033	27.5333	4.1167	21.6167
Os12g0420000_OsSTA280	Os12g0420000	OsSTA280	Similar to OSIGBa0130B08.3 protein	600	23.97	24.08	27.5	52.87	53.57	49.24	13.96	15.66	12.73	42.48	43.54	43.16	25.1833	51.8933	14.1167	43.06
Os12g0178250_OsSTA275	Os12g0178250	OsSTA275	Similar to dehydration-responsive protein-related	321	0	0	0.59	3.92	1.18	0	0	0	0	0	0	0	0.1967	1.7	0	0
Os12g0164600_OsSTA274	Os12g0164600	OsSTA274	Protein of unknown function DUF793 family protein	1599	45.27	61.22	50.19	123.3	119.49	130.86	28.79	33.79	25.44	131.78	94	104.93	52.2267	124.55	29.34	110.2367
Os11g0588100_OsSTA264	Os11g0588100	OsSTA264	Similar to Integral membrane protein DUF6 containing protein; expressed	1377	9.99	14.4	9.92	19.41	21.87	25.06	4.36	5.54	2.79	19.13	15.8	15.89	11.4367	22.1133	4.23	16.94
Os11g0534300_OsSTA261	Os11g0534300	OsSTA261	Zinc finger; DHHC-type domain containing protein	1915	20.02	22.46	21.8	39.89	40.72	43.25	4.59	4.92	3.8	32.73	28.58	31	21.4267	41.2867	4.4367	30.77
Os09g0545000_OsSTA234	Os09g0545000	OsSTA234	Cation/H+ exchanger domain containing protein	2719	8.05	8.26	9.16	18.45	17.7	19.85	0.8	1.95	1.01	15.8	14.71	16.98	8.49	18.6667	1.2533	15.83
Os08g0537001_OsSTA218	Os08g0537001	OsSTA218	Conserved hypothetical protein	2781	46.51	50.9	53.62	107.6	100.75	114.59	17.38	21.27	13.97	85.98	79.26	90.09	50.3433	107.6467	17.54	85.11
Os07g0115200_OsSTA185	Os07g0115200	OsSTA185	Conserved hypothetical protein	1416	3.45	2.67	3.26	76.26	68.19	67.76	1.6	2.06	1.25	31.38	30.55	31.12	3.1267	70.7367	1.6367	31.0167
Os05g0585800_OsSTA161	Os05g0585800	OsSTA161	Protein of unknown function DUF1221 domain containing protein	2264	30.61	37.92	33.71	60.36	57.84	68.71	6.67	6.24	5.79	52.83	44.75	49.88	34.08	62.3033	6.2333	49.1533
Os05g0537200_OsSTA158	Os05g0537200	OsSTA158	Similar to Myosin XI (Fragment)	1635	0	0	0	0	0	0	0	0	0	0	0	0	0	0	0	0
Os05g0481700_OsSTA153	Os05g0481700	OsSTA153	Hypothetical conserved gene	1508	134.09	146.32	153.66	354.08	345.27	381.16	50.59	50.4	43.59	310.44	290.03	312.94	144.69	360.17	48.1933	304.47
Os04g0680300_OsSTA137	Os04g0680300	OsSTA137	Conserved hypothetical protein	735	119.92	116.12	123.45	312.2	299	311.18	60.35	68.8	58.17	267.99	260.76	263.56	119.83	307.46	62.44	264.1033
Os04g0576300_OsSTA131	Os04g0576300	OsSTA131	tRNA pseudouridine synthase B; N-terminal domain containing protein	773	19.74	20.49	24.57	75.07	57.02	70.41	9.28	14.86	11.37	55.9	53.33	59.57	21.6	67.5	11.8367	56.2667
Os04g0558200_OsSTA130	Os04g0558200	OsSTA130	Cactin; domain domain containing protein	1137	4.84	5.69	5.59	12.43	10.43	9.77	4.06	6.95	4.47	11.31	10.44	9.89	5.3733	10.8767	5.16	10.5467
Os04g0283600_OsSTA118	Os04g0283600	OsSTA118	Similar to OSIGBa0097I11.4 protein	837	19.45	21.36	19.34	44.21	47.46	57.65	9.52	6.34	5.52	41.74	34.52	38.62	20.05	49.7733	7.1267	38.2933
Os03g0702900_OsSTA111	Os03g0702900	OsSTA111	Conserved hypothetical protein	654	13.71	17.42	20.48	28.1	36.59	34.7	13.83	12.08	9.11	29.53	30.31	32.05	17.2033	33.13	11.6733	30.63
Os03g0699950_OsSTA110	Os03g0699950	OsSTA110	Conserved hypothetical protein	246	37.53	73.44	39.09	65.69	76.7	113.66	15.45	23.1	10.26	88.9	52.02	81.87	50.02	85.35	16.27	74.2633
Os03g0355500_OsSTA100	Os03g0355500	OsSTA100	Conserved hypothetical protein	960	0.97	1.19	0.94	1.86	1.51	2.43	0.43	0	0.47	1.2	0.58	0.81	1.0333	1.9333	0.3	0.8633
Os01g0268700_OsSTA10	Os01g0268700	OsSTA10	Protein of unknown function DUF617; plant domain containing protein	1302	0.61	2.24	0.85	1.68	3.03	4.42	1.33	1.06	0.69	2.39	0.79	1.49	1.2333	3.0433	1.0267	1.5567
Os03g0320400_OsSET16	Os03g0320400	OsSET16	SET domain containing protein	2277	0.13	0.21	0.19	1.1	1.02	1.08	0.03	0.37	0.14	0.8	1.08	1.01	0.1767	1.0667	0.18	0.9633
Os05g0582600_OsSCP30	Os05g0582600	OsSCP30	Peptidase S10; serine carboxypeptidase family protein	1833	0.1	0.25	0.18	1.47	1.27	1.25	0.07	0.1	0	0.56	0.53	0.27	0.1767	1.33	0.0567	0.4533
Os01g0720700_OsSAT	Os01g0720700	OsSAT	Similar to satase isoform I	338	3.92	6.48	5.12	16.89	14.78	21.07	3.62	5.64	3.35	17.96	12.16	18.12	5.1733	17.58	4.2033	16.08
Os01g0719100_OsRZFP34	Os01g0719100	OsRZFP34	Similar to RING finger and CHY zinc finger domain-containing protein 1	1841	35.38	34.83	42.53	140.15	137.64	136.14	39.93	53.28	45.8	178.25	173.48	173.48	37.58	137.9767	46.3367	175.07
Os12g0499700_OsRLCK370	Os12g0499700	OsRLCK370	Similar to Protein kinase domain containing protein	1527	0.08	0.08	0	0.39	0.55	0.12	0	0	0	0.16	0	0.04	0.0533	0.3533	0	0.0667
Os12g0249900_OsRLCK366	Os12g0249900	OsRLCK366	Protein kinase; core domain containing protein	2438	0.35	0.44	0.87	1.32	0.6	0.61	0.62	1.47	0.16	0.32	0.5	0.38	0.5533	0.8433	0.75	0.4
Os11g0274100_OsRLCK321	Os11g0274100	OsRLCK321	Similar to Protein kinase domain containing protein; expressed	1287	0	0	0	0.09	0	0	0	0	0	0.05	0	0	0	0.03	0	0.0167
Os10g0483400_OsRLCK302	Os10g0483400	OsRLCK302	Similar to Protein kinase domain containing protein; expressed	1968	3.4	2.35	4.45	7.1	6.32	6.34	1.97	2.29	1.57	3.94	5.22	4.96	3.4	6.5867	1.9433	4.7067
Os01g0152800_OsRLCK25	Os01g0152800	OsRLCK25	Protein kinase; core domain containing protein	3428	0.3	0.32	0.21	0.52	0.53	0.25	0.15	0.47	0.15	0.5	0.78	0.41	0.2767	0.4333	0.2567	0.5633
Os08g0414200_OsRFP	Os08g0414200	OsRFP	Zinc finger; RING/FYVE/PHD-type domain containing protein	2085	1.18	1.21	1.47	2.56	1.95	2.64	1.14	1.35	0.86	1.43	2.02	2.58	1.2867	2.3833	1.1167	2.01
Os10g0503800_OsREM1.2	Os10g0503800	OsREM1.2	Similar to Remorin	1021	1.81	1.64	1.93	7.64	6.6	8.82	1.13	1.36	1.78	9.35	9.71	5	1.7933	7.6867	1.4233	8.02
Os03g0286900_OsRCI2-5	Os03g0286900	OsRCI2-5	RCI2 (rare cold-inducible 2) family protein; Drought resistanc	486	15.64	17.12	24.38	52.66	45.76	50.29	18.69	15.55	14.15	21.99	28.13	24.77	19.0467	49.57	16.13	24.9633
Os07g0238600_OsRALF-26	Os07g0238600	OsRALF-26	Hypothetical conserved gene	237	31.48	58.51	85.13	194.02	186.46	145.23	17.23	8.98	19.3	102.43	119.4	135.37	58.3733	175.2367	15.17	119.0667
Os03g0748500_OS-QR	Os03g0748500	OS-QR	Similar to flavoprotein wrbA	952	21.64	26.24	23.9	52.85	51	58.03	18.64	19.22	17.7	49	37.37	44.18	23.9267	53.96	18.52	43.5167
Os12g0580400_OsPUT2	Os12g0580400	OsPUT2	Similar to neutral amino acid transport protein	1962	9.01	9.61	9.35	24.53	25.62	26.81	5.24	7.72	7.93	18.29	17.65	18.47	9.3233	25.6533	6.9633	18.1367
Os06g0159900_OsPUB63	Os06g0159900	OsPUB63	Similar to Arm repeat containing protein	1315	3.77	3.36	3.69	5.13	6.99	7.2	4.09	4.63	3.89	8.24	8.51	7.5	3.6067	6.44	4.2033	8.0833
Os02g0540700_OsPUB45	Os02g0540700	OsPUB45	Similar to Arm repeat-containing protein	1518	0.3	0.71	0.26	1.91	1.54	1.37	0.16	0.17	0.31	1.15	1.23	1.07	0.4233	1.6067	0.2133	1.15
Os06g0726900_OsPUB13	Os06g0726900	OsPUB13	Armadillo domain containing protein	1143	2.18	8.39	2.15	8.87	1.21	2.68	15.38	5.38	2.74	54.63	25.68	65.05	4.24	4.2533	7.8333	48.4533
Os05g0595200_OsPR1_052	Os05g0595200	OsPR1_052	Allergen V5/Tpx-1 related family protein	1347	205.01	213.58	240.06	402.48	411.52	413.66	97.19	114.39	107.77	443.2	436.35	466.42	219.55	409.22	106.45	448.6567
Os03g0190100_OsPPT1	Os03g0190100	OsPPT1	UbiA prenyltransferase family protein	1704	1.86	1.7	1.59	3.42	3.07	3.16	0.75	1.11	1.08	3.25	2.69	2.54	1.7167	3.2167	0.98	2.8267
Os02g0600033_OsPP2C20	Os02g0600033	OsPP2C20	cDNA clone:J013002F23; full insert sequence	1407	12.62	13.3	13.48	10.13	10.03	8.8	11.2	16.02	14.62	13.91	13.96	16	13.1333	9.6533	13.9467	14.6233
Os08g0455600_OsPP101	Os08g0455600	OsPP101	Similar to Serine/threonine protein phosphatase PP1-alpha catalytic subunit (EC 3.1.3.16) (PP-1A). Splice isoform 1	1325	62.53	72.14	73.27	165.78	165.01	172.17	17.71	20.62	18.46	151.58	159.12	156.45	69.3133	167.6533	18.93	155.7167
Os01g0787600_OsPOP4	Os01g0787600	OsPOP4	Similar to Salicylic acid-binding protein 2	1073	1.98	2.05	2.82	6.22	5.65	6.04	1.47	1.05	0.69	1.82	2.41	1.12	2.2833	5.97	1.07	1.7833
Os02g0783000_OsPME9	Os02g0783000	OsPME9	Similar to Pectin methylesterase 5 (Fragment)	1775	2.61	3.14	3.39	7.23	7.04	8.05	1.54	1.44	0.15	3.25	3.36	2.79	3.0467	7.44	1.0433	3.1333
Os09g0433700_OsPME27	Os09g0433700	OsPME27	Similar to Pectin methylesterase (Fragment)	2345	231.07	247.7	262.04	482.61	470.69	492.54	43.63	45.71	44.41	372.08	372.9	397.77	246.9367	481.9467	44.5833	380.9167
Os04g0641200_OsPME16	Os04g0641200	OsPME16	Similar to Pectin methylesterase-like protein	3234	48.14	48.35	53.55	172.37	168.31	171.39	10.22	13.62	11.46	120.27	124.33	128.21	50.0133	170.69	11.7667	124.27
Os04g0438400_OsPME13	Os04g0438400	OsPME13	Similar to Pectin methylesterase-like protein	1477	12.76	11.88	15.97	29.94	27.01	30.46	9.99	12.02	9.65	23.65	24.46	26.04	13.5367	29.1367	10.5533	24.7167
Os03g0300500_OsPME10	Os03g0300500	OsPME10	Similar to Pectin methylesterase 6 (Fragment)	2097	32.26	32	34.76	112.6	113.33	112.34	9.07	9.13	8.69	76.17	85.85	81.56	33.0067	112.7567	8.9633	81.1933
Os11g0295900_OsPLT6	Os11g0295900	OsPLT6	Similar to ASGR-BBM-like1	2031	0.09	0	0	0.39	0.46	0.67	0	0	0	0.2	0.09	0.24	0.03	0.5067	0	0.1767
Os04g0521100_OsPIP2	Os04g0521100	OsPIP2	Major intrinsic protein family protein	1273	1.14	2.11	1.69	4.14	2.9	2.49	1.52	2.32	2.46	7.52	6.86	7.97	1.6467	3.1767	2.1	7.45
Os01g0517500_OsPGL3	Os01g0517500	OsPGL3	Similar to Polygalacturonase (Fragment)	1457	154.55	156.31	158.47	303.43	296.82	295.89	38.17	44.38	35.76	225.76	230.78	232.97	156.4433	298.7133	39.4367	229.8367
Os11g0549615_OsPAP3a	Os11g0549615	OsPAP3a	Metallophosphoesterase domain containing protein	1312	1.72	2.13	2.21	4.17	4.02	4.19	0.15	0.2	0.37	0.71	0.83	0.79	2.02	4.1267	0.24	0.7767
Os12g0637000_OsPAP10b	Os12g0637000	OsPAP10b	Purple acid phosphatase precursor (EC 3.1.3.2)	1389	14.05	16.76	16.27	26.16	24.45	26.59	20.24	23.38	18.16	28.41	28.51	30.15	15.6933	25.7333	20.5933	29.0233
Os12g0520200_OsPAL03	Os12g0520200	OsPAL03	Similar to phenylalanine ammonia-lyase	2352	0.08	0.07	0.05	1.2	0.91	0.72	0.4	0.69	0.24	1.09	1.17	1.06	0.0667	0.9433	0.4433	1.1067
Os04g0464400_OsNRT1.3B	Os04g0464400	OsNRT1.3B	Similar to peptide transporter PTR2	1872	24.84	30.93	29.73	43.11	43.05	47.8	49.15	53.3	46.63	59.36	54.14	57.21	28.5	44.6533	49.6933	56.9033
Os02g0125600_OsNIN5	Os02g0125600	OsNIN5	Plant neutral invertase family protein	697	14.93	13.81	14.86	31.46	24.12	32.68	10.42	12.72	12.49	35.75	35.34	38.55	14.5333	29.42	11.8767	36.5467
Os01g0183400_OsNF-YC13	Os01g0183400	OsNF-YC13	Transcription factor subunit; Salt toleranc	767	0.1	0.57	0.85	0.85	0.62	0.95	0.78	0.3	0.32	1.06	0.4	0.6	0.5067	0.8067	0.4667	0.6867
Os01g0524500_OsMYBS1	Os01g0524500	OsMYBS1	Conserved hypothetical protein	1314	5.58	6.9	7.54	14.8	15.1	17.42	9.12	5.55	4.94	13.6	13.43	13.92	6.6733	15.7733	6.5367	13.65
Os08g0178200_OsMST5	Os08g0178200	OsMST5	Similar to Monosaccharide transporter 3	2058	48.36	51.54	55.87	220.84	216.47	223.01	26.87	31.85	30.66	207.75	210.23	214.33	51.9233	220.1067	29.7933	210.77
Os03g0137700_OsMRS2-5	Os03g0137700	OsMRS2-5	Mg2+ transporter protein; CorA-like domain containing protein	1763	4.91	4.97	5.86	10.84	11.72	10.37	4.92	4.25	4.25	12.53	12.57	12.49	5.2467	10.9767	4.4733	12.53
Os05g0183300_OsMLO12	Os05g0183300	OsMLO12	Similar to barley mlo defense gene homolog6	576	25.47	27.31	32.18	52.45	49.77	49.17	9.13	11.09	9.41	37.67	35.93	40.19	28.32	50.4633	9.8767	37.93
Os02g0483500_OsMaT-2	Os02g0483500	OsMaT-2	Transferase family protein	1743	1.51	1.86	2.52	8.87	7.84	9.22	0.98	1.4	1.17	6.02	5.35	6.19	1.9633	8.6433	1.1833	5.8533
Os06g0504100_OsMADS75	Os06g0504100	OsMADS75	Similar to SRF-type transcription factor family protein; expressed	687	0	0	0.25	1.33	1.34	0.9	0	0	0.12	1.24	1.17	2	0.0833	1.19	0.04	1.47
Os07g0175000_OsLTPG15	Os07g0175000	OsLTPG15	Similar to lipid binding protein	519	7.49	8.67	12.51	26.65	24.16	30.21	4.89	8.33	5.59	23.85	31.8	23.57	9.5567	27.0067	6.27	26.4067
Os01g0127200_OsLPR5	Os01g0127200	OsLPR5	Multicopper oxidase; Maintenance of Pi homeostasi	2288	4.19	4.23	3.89	22.81	21.31	20.43	0.84	1.24	0.28	12.9	11.77	13.59	4.1033	21.5167	0.7867	12.7533
Os11g0575600_OsLOX10	Os11g0575600	OsLOX10	Similar to Lipoxygenase (Fragment)	3009	2.35	4.19	6.87	6.39	12	10.41	4.76	28.88	4.82	10.96	13.82	12.25	4.47	9.6	12.82	12.3433
Os01g0159600_OsLEA20	Os01g0159600	OsLEA20	Small hydrophilic plant seed protein family protein	851	0.1	0.17	0.05	1.31	1.6	1.5	0.51	0	0.16	2.24	1.12	0.71	0.1067	1.47	0.2233	1.3567
Os03g0400700_OsLEA11	Os03g0400700	OsLEA11	Similar to retrotransposon protein	602	6.11	5.5	4.93	18.1	13.89	19.12	2.47	2.28	1.75	8.28	5.37	5.62	5.5133	17.0367	2.1667	6.4233
Os06g0250600_OsK5.2	Os06g0250600	OsK5.2	Outward Shaker K<sup>+</sup> channel; K<sup>+</sup> release by guard cells for stomatal closure; K<sup>+</sup> translocation toward the shoot	3025	4.62	5.33	5.57	11.72	11.44	13.39	4.06	3.83	4.35	9.25	8.24	9.13	5.1733	12.1833	4.08	8.8733
Os07g0624900_OSK17	Os07g0624900	OSK17	SKP1	603	0.59	0.41	0.15	2.32	2.39	1.95	0.56	0.43	0	1.94	0.43	1.31	0.3833	2.22	0.33	1.2267
Os07g0153000_OsJAZ	Os07g0153000	OsJAZ	Tify domain containing protein	459	4.8	6.03	5.46	13.39	14.3	17.34	1.47	1.36	0.91	3.84	2.44	3.2	5.43	15.01	1.2467	3.16
Os04g0628000_OsISC40	Os04g0628000	OsISC40	Protein of unknown function DUF794; plant family protein	1717	7.02	7.23	8.93	15.55	15.39	15.1	6.39	6.32	6.25	11.36	9.49	13.59	7.7267	15.3467	6.32	11.48
Os05g0393700_OsISA2	Os05g0393700	OsISA2	Similar to Isoamylase-type starch debranching enzyme ISO2	2377	12.42	14.05	13.5	66.57	64.26	62.62	7.94	9.9	8.46	48.27	48.07	48.91	13.3233	64.4833	8.7667	48.4167
Os02g0593600_OsIRL2	Os02g0593600	OsIRL2	Leucine-rich repeat; typical subtype containing protein	1859	77.25	92.12	90.83	173.28	173.91	196.59	24.37	29.1	27.61	135	118.05	126.86	86.7333	181.26	27.0267	126.6367
Os06g0355300_OsIAA21	Os06g0355300	OsIAA21	Similar to Auxin-responsive protein IAA22	2439	0.81	1.44	0.95	15.18	15.26	15.46	0.99	1.12	1.5	8.67	9.11	8.98	1.0667	15.3	1.2033	8.92
Os05g0375100_OsHXK10	Os05g0375100	OsHXK10	Similar to Hexokinase-10	1632	5.27	6.14	5.88	11.9	11.9	11.64	6.32	8.79	7.11	12.97	12.24	11.21	5.7633	11.8133	7.4067	12.14
Os07g0446800_OsHXK1	Os07g0446800	OsHXK1	Similar to Hexokinase	1626	0.23	0.33	0.29	1.29	0.94	1.04	0	0.12	0.25	0.81	0.46	0.38	0.2833	1.09	0.1233	0.55
Os08g0500700_OsHSP82A	Os08g0500700	OsHSP82A	Similar to Heat shock protein 82	3146	44.42	45.05	48.34	92.31	90.31	89.21	55.26	62.42	57.06	99.19	106.08	106.07	45.9367	90.61	58.2467	103.78
Os03g0245800_OsHSP26	Os03g0245800	OsHSP26	Similar to Heat shock protein 26	1013	0.63	1.11	0.65	93.66	102.93	112.39	2.69	1.87	3.42	154.1	141.9	153.64	0.7967	102.9933	2.66	149.88
Os02g0758000_OsHsp24.1	Os02g0758000	OsHSP24.1	Similar to Low molecular weight heat shock protein precursor (Mitochondrial small heat shock protein 22)	1110	2.79	2.27	2.91	159.99	155.13	171.94	4.73	4.5	3.95	186.25	158.18	181.14	2.6567	162.3533	4.3933	175.19
Os02g0782500_OsHSP18.0-CIII	Os02g0782500	OsHSP18.0-CIII	Similar to Small heat stress protein class CIII	829	1.64	0.85	2.85	15.02	17.17	14.67	1	1.81	2.84	28.12	29.84	28.4	1.78	15.62	1.8833	28.7867
Os03g0267000_OsHSP18.0-CI	Os03g0267000	OsHSP18.0-CI	Low molecular mass heat shock protein Oshsp18.0	708	7.17	8.91	9.76	87.93	100.77	85.34	10.36	11.21	11.71	118.67	125.29	114.96	8.6133	91.3467	11.0933	119.64
Os03g0266300_Oshsp17.9A	Os03g0266300	OsHSP17.9A	Class I low-molecular-weight heat shock protein 17.9	851	34.37	39.76	40.87	325.93	301.61	304.24	44.94	47.15	34.84	427.43	418.79	429.95	38.3333	310.5933	42.31	425.39
Os03g0267200_OsHsp17.7	Os03g0267200	OsHSP17.7	Low molecular mass heat shock protein Oshsp17.7	707	7.83	6.98	8.66	24.14	22.48	20.09	12.02	10.91	14.66	32.31	35.11	35.08	7.8233	22.2367	12.53	34.1667
Os03g0266900_OsHsp17.3	Os03g0266900	OsHSP17.3	Low molecular mass heat shock protein Oshsp17.3	753	4.95	3.53	3.41	23.62	24.5	21.03	1.06	3.93	5.52	29.92	24.3	31.52	3.9633	23.05	3.5033	28.58
Os01g0136200_Oshsp16.9B	Os01g0136200	OsHSP16.9B	16.9 kDa class I heat shock protein 1	752	1.15	1.32	0.62	4.58	4.51	4.13	1.01	1.9	1.19	4.98	3.18	5.93	1.03	4.4067	1.3667	4.6967
Os01g0136100_Oshsp16.9A	Os01g0136100	OsHSP16.9A	16.9 kDa class I heat shock protein 1	815	0	0.31	1.3	15.85	13.84	13.52	0.81	1.36	0.87	7.01	8.81	9.65	0.5367	14.4033	1.0133	8.49
Os02g0529600_OsGT2	Os02g0529600	OsGT2	Similar to Xyloglucan 6-xylosyltransferase (EC 2.4.2.39) (AtXT1)	1907	25.8	25.4	28.42	51.18	49.23	54.23	21.99	20.18	20.46	45.61	43.87	45.37	26.54	51.5467	20.8767	44.95
Os01g0950300_OsGSTU42	Os01g0950300	OsGSTU42	Conserved hypothetical protein	861	0.52	0.81	1.99	7.11	4.73	6.06	0.58	0.43	0.72	4.41	2.93	3.31	1.1067	5.9667	0.5767	3.55
Os05g0148900_OsGSTF17	Os05g0148900	OsGSTF17	Similar to Glutathione-S-transferase 19E50	700	0.23	0.66	0.61	1.33	2.15	1.31	0.35	0.85	0.72	2.45	1.68	2.36	0.5	1.5967	0.64	2.1633
Os02g0618100_OsGRX9	Os02g0618100	OsGRX9	Similar to Glutaredoxin-C4; chloroplastic	584	20.69	19.27	18.92	35.46	30.25	38.5	19.91	28.34	23.48	37.97	37.48	45.16	19.6267	34.7367	23.91	40.2033
Os01g0194600_OsGRX2	Os01g0194600	OsGRX2	Thioredoxin fold domain containing protein	672	3.22	7.55	7.36	9.17	10.68	14.11	13.87	7.95	5.49	14.26	12.31	15.98	6.0433	11.32	9.1033	14.1833
Os04g0641300_OsGRL9	Os04g0641300	OsGRL9	Thioredoxin fold domain containing protein	1676	35.32	35.83	36.33	76.12	72.1	81.36	11.09	11.49	8.5	66.27	60.58	64.63	35.8267	76.5267	10.36	63.8267
Os08g0171333_OsGRL17	Os08g0171333	OsGRL17	Glutaredoxin domain containing protein	951	0.58	1.88	1.8	4.5	4.04	4.06	1.58	0.45	0.2	2.77	2.64	2.97	1.42	4.2	0.7433	2.7933
Os06g0188700_OsGLR4.3	Os06g0188700	OsGLR4.3	Similar to Glutamate receptor	2109	0.09	0.33	0.45	0.56	0.5	0.59	0.42	0.26	0.18	0.74	0.73	0.45	0.29	0.55	0.2867	0.64
Os06g0188600_OsGLR4.2	Os06g0188600	OsGLR4.2	Hypothetical conserved gene	2711	3.69	3.73	3.69	7.71	8.92	6.97	3.19	4.17	3.23	7.54	8.12	7.36	3.7033	7.8667	3.53	7.6733
Os06g0715300_OsGH9B6	Os06g0715300	OsGH9B6	Similar to CEL5=CELLULASE 5 (Fragment)	2066	21.79	22.33	22.15	48.62	46.2	45.77	9.77	11.66	9.12	47.62	47.9	47.76	22.09	46.8633	10.1833	47.76
Os02g0778600_OsGH9B18	Os02g0778600	OsGH9B18	Similar to CEL5=CELLULASE 5 (Fragment)	1737	259.24	288.7	281.15	608.87	591.34	629.4	54.33	60.89	56.7	492.99	467.85	501.88	276.3633	609.87	57.3067	487.5733
Os06g0257600_OsGELP82	Os06g0257600	OsGELP82	Esterase; SGNH hydrolase-type domain containing protein	1426	0	0	0	0	0	0	0	0	0	0	0	0	0	0	0	0
Os02g0608801_OsGELP39	Os02g0608801	OsGELP39	Lipase; GDSL domain containing protein	1212	0.44	0.68	0.52	1.79	2.07	1.54	0.75	0.77	0.41	0.79	1.02	0.86	0.5467	1.8	0.6433	0.89
Os10g0463200_OsGELP108	Os10g0463200	OsGELP108	Esterase; SGNH hydrolase-type domain containing protein	1374	0	0.04	0	0	0.05	0.04	0.14	0	0.15	0.04	0	0	0.0133	0.03	0.0967	0.0133
Os04g0352400_OsFKBP62b	Os04g0352400	OsFKBP62b	Peptidyl-prolyl cis-trans isomerase; FKBP-type domain containing protein	2161	1.62	1.42	2.05	64.37	61.67	60.23	3.14	3.92	3.47	80.57	80.09	87.37	1.6967	62.09	3.51	82.6767
Os01g0564300_OsFKBP46	Os01g0564300	OsFKBP46	Peptidyl-prolyl cis-trans isomerase; FKBP-type domain containing protein	1590	0	0	0	0	0	0	0	0	0	0	0	0	0	0	0	0
Os01g0844300_OsFKBP20-1b	Os01g0844300	OsFKBP20-1b	Similar to Peptidylprolyl isomerase	1306	0.86	1.05	1.16	3.45	2.97	3.93	1.91	3.18	1.64	5.05	5.91	6.64	1.0233	3.45	2.2433	5.8667
Os12g0594700_OsFbox672	Os12g0594700	OsFbox672	Similar to F-box domain containing protein	2835	1.67	0.81	2.55	2.9	2.08	2.09	1.37	1.52	0.82	3.05	3.36	3.12	1.6767	2.3567	1.2367	3.1767
Os11g0584100_OsFbox616	Os11g0584100	OsFbox616	Cyclin-like F-box domain containing protein	2097	5.73	5.58	7.18	13.07	13.41	13.84	4.72	5.15	5	10.91	11.76	10.95	6.1633	13.44	4.9567	11.2067
Os10g0502900_OsFbox557	Os10g0502900	OsFbox557	Cyclin-like F-box domain containing protein	1543	30.22	32.89	35.04	66.82	60.97	60.78	24.69	21.71	20.67	53.85	54.85	55.37	32.7167	62.8567	22.3567	54.69
Os10g0326400_OsFbox545	Os10g0326400	OsFbox545	Cyclin-like F-box domain containing protein	1647	2.77	2.42	1.93	7.14	7.33	7.29	2.61	2.68	2.06	6.58	8.07	10.21	2.3733	7.2533	2.45	8.2867
Os10g0183800_OsFbox542	Os10g0183800	OsFbox542	Similar to F-box domain containing protein	1391	2.92	4.05	2.84	8.72	10.76	9.19	0.68	0.14	0.3	6.14	6.98	7.16	3.27	9.5567	0.3733	6.76
Os10g0128200_OsFbox517	Os10g0128200	OsFbox517	Similar to F-box domain containing protein; expressed	1484	0.13	0.53	0.09	0.92	0.61	0.92	0.46	0.43	0.36	0.82	0.84	1.06	0.25	0.8167	0.4167	0.9067
Os09g0324200_OsFbox471	Os09g0324200	OsFbox471	Cyclin-like F-box domain containing protein	1590	2.93	3.42	2.8	4.97	5.62	6.54	1.36	1.52	1.89	4.9	5.64	6.1	3.05	5.71	1.59	5.5467
Os08g0474400_OsFbox456	Os08g0474400	OsFbox456	F-box domain; cyclin-like domain containing protein	1635	0	0	0	0.07	0.2	0.43	0	0	0	0	0.04	0.04	0	0.2333	0	0.0267
Os08g0328600_OsFbox437	Os08g0328600	OsFbox437	Cyclin-like F-box domain containing protein	2032	0.03	0.06	0	0.22	0.18	0.17	0.2	0.06	0	0.51	0.26	0.47	0.03	0.19	0.0867	0.4133
Os08g0203800_OsFbox428	Os08g0203800	OsFbox428	Cyclin-like F-box domain containing protein	1746	8.24	6.39	6.39	13.56	13.32	15.27	5.92	7.56	7.7	12.76	13.54	13.07	7.0067	14.05	7.06	13.1233
Os08g0126500_OsFbox404	Os08g0126500	OsFbox404	Cyclin-like F-box domain containing protein	1436	0.81	0.85	0.71	0.87	0.82	1.25	0.66	0.5	1.14	0.34	0.79	0.66	0.79	0.98	0.7667	0.5967
Os07g0242900_OsFbox359	Os07g0242900	OsFbox359	F-box domain; cyclin-like domain containing protein	1266	2.24	2.78	2.3	46.35	47.03	51.31	2.76	2.91	2.51	26.95	23.9	26.43	2.44	48.23	2.7267	25.76
Os05g0139300_OsFbox246	Os05g0139300	OsFbox246	F-box domain; cyclin-like domain containing protein	1038	1.86	1.08	1.8	2.92	4.12	3.01	2.45	2.24	1.67	2.89	3.7	4.25	1.58	3.35	2.12	3.6133
Os04g0464966_OsFbox217	Os04g0464966	OsFbox217	F-box-containing protein; Male meiotic DNA double-strand break repair; Regulation of meiotic progressio	1707	8.35	7.78	10.01	15.87	15.85	17.16	4.68	6.47	5.46	12.62	13.33	12.6	8.7133	16.2933	5.5367	12.85
Os04g0267600_OsFbox194	Os04g0267600	OsFbox194	Cyclin-like F-box domain containing protein	1671	43.25	45.24	45.18	110.93	109.76	109.65	28.91	33.05	30.31	94.76	98.92	102.25	44.5567	110.1133	30.7567	98.6433
Os03g0708200_OsFbox169	Os03g0708200	OsFbox169	Cyclin-like F-box domain containing protein	1586	3.14	7.46	6.63	13.71	12.2	17.67	5.09	6.41	3.37	13.56	9.72	10.44	5.7433	14.5267	4.9567	11.24
Os03g0600800_OsFbox154	Os03g0600800	OsFbox154	Similar to F-box domain containing protein	1299	0.72	1.05	1.35	3.59	2.67	3.24	0.45	0.13	0.75	3.13	2.1	1.79	1.04	3.1667	0.4433	2.34
Os02g0812700_OsFbox117	Os02g0812700	OsFbox117	Hypothetical conserved gene	1118	0	0	0.13	0	0	0	0	0	0	0.06	0.06	0	0.0433	0	0	0.04
Os02g0812600_OsFbox116	Os02g0812600	OsFbox116	F-box domain; cyclin-like domain containing protein	1371	0.33	0.4	0.25	0.7	0.92	1.01	0.23	0.48	0	0.67	0.74	0.7	0.3267	0.8767	0.2367	0.7033
Os03g0106700_OsEXPB13	Os03g0106700	OsEXPB13	Expansin-B13	687	0	0.45	0.13	2.56	2.44	1.25	0	0.59	0	0.94	1.52	2.37	0.1933	2.0833	0.1967	1.61
Os11g0167600_OsEXO70C2	Os11g0167600	OsEXO70C2	Similar to Exo70 exocyst complex subunit family protein; expressed	2079	35.05	37.27	36.72	84.4	81.74	81.02	6.68	9.02	7.89	62.41	68.1	71.23	36.3467	82.3867	7.8633	67.2467
Os12g0165600_OsEXO70C1	Os12g0165600	OsEXO70C1	Exo70 exocyst complex subunit family protein	1782	50.7	56.59	54.93	106.58	101.53	105.72	22.56	24.61	23.84	90.76	93.3	99.86	54.0733	104.61	23.67	94.64
Os04g0655700_OsERF_129	Os04g0655700	OsERF_129	Similar to OSIGBa0147J19.14 protein	562	0.5	0.62	0.89	4.13	3.52	4.48	1.74	1.42	2.05	3.62	3.24	3.41	0.67	4.0433	1.7367	3.4233
Os02g0546600_OsERF_098	Os02g0546600	OsERF_098	Similar to AP2 domain containing protein RAP2.2 (Fragment)	992	0	0	0	0.46	0.29	0.67	0	0	0	1.28	0.7	0.7	0	0.4733	0	0.8933
Os03g0293000_OsERdj3A	Os03g0293000	OsERdj3A	Similar to DnaJ domain containing protein; expressed	1817	11.58	12.36	12.94	46.26	46	45.63	10.5	11.87	11.34	43.36	41.53	42.89	12.2933	45.9633	11.2367	42.5933
Os06g0526466_OsEnS-89	Os06g0526466	OsEnS-89	Conserved hypothetical protein	417	0	0	0	0	0	0	0	0	0	0	0.29	0	0	0	0	0.0967
Os09g0479800_OsEnS-130	Os09g0479800	OsEnS-130	Similar to Pyrophosphate-dependent phosphofructo-1-kinase-like protein	1586	0	0.08	0	0.89	0.65	0.89	0	0	0	0.42	0.43	0.59	0.0267	0.81	0	0.48
Os07g0675200_OsEnS-114	Os07g0675200	OsEnS-114	Conserved hypothetical protein	928	0	0	0	1.03	0.71	0.87	0	0	0	1.25	2.07	1.84	0	0.87	0	1.72
Os01g0778100_OsDSR1	Os01g0778100	OsDSR1	Hypothetical conserved gene	1445	11.57	15.02	13.55	26.68	26.42	31.81	13.04	11.39	8.96	25.23	18.82	25.13	13.38	28.3033	11.13	23.06
Os05g0560200_OsDOG1L-3	Os05g0560200	OsDOG1L-3	Similar to tumor-related protein-like	672	5.6	8.63	4.73	10.49	13.35	25.25	9.93	4.93	4.43	19.63	10.95	15.23	6.32	16.3633	6.43	15.27
Os03g0237100_OsDMAS1	Os03g0237100	OsDMAS1	Similar to NADPH-dependent codeinone reductase (EC 1.1.1.247)	1284	8.87	7.03	9.37	21.64	22.48	24.66	8.81	13.45	13.12	23.84	23.5	24.29	8.4233	22.9267	11.7933	23.8767
Os06g0195800_OsDjC53	Os06g0195800	OsDjC53	Similar to DNAJ heat shock N-terminal domain-containing protein	828	8.58	8.31	6.04	35.73	34.84	36.72	6.21	7.15	3.28	27.26	23.98	29.53	7.6433	35.7633	5.5467	26.9233
Os02g0782300_OsDjC23	Os02g0782300	OsDjC23	Similar to Heat shock-like protein	1401	23.93	28.48	28.99	99.81	92.46	99.79	24.34	24.19	20.33	68.16	69.24	68.31	27.1333	97.3533	22.9533	68.57
Os02g0760000_OsDjC22	Os02g0760000	OsDjC22	Similar to chaperone protein dnaJ	1043	27.26	25.43	34.17	67.9	65.64	60.04	20.26	23.05	18.14	56.54	53.35	57.89	28.9533	64.5267	20.4833	55.9267
Os01g0606900_OsDjC10	Os01g0606900	OsDjC10	Heat shock protein DnaJ; N-terminal domain containing protein	1214	6.12	8.21	7.66	26.5	25.35	24.65	11.04	9.53	10.77	28.17	25.93	24.71	7.33	25.5	10.4467	26.27
Os05g0156500_OsDjB6	Os05g0156500	OsDjB6	Similar to Apobec-1 binding protein 2	827	73.99	79.65	80.83	252.98	235.73	243.31	73.14	76.64	67.67	221.59	221.86	218.76	78.1567	244.0067	72.4833	220.7367
Os01g0239100_OsDjB1	Os01g0239100	OsDjB1	Heat shock protein DnaJ family protein	5247	12.69	10.45	12.15	42.5	44.59	42.32	13.37	14.09	12.38	35.23	35.86	34.78	11.7633	43.1367	13.28	35.29
Os05g0187800_OsDER1	Os05g0187800	OsDER1	DERLIN-like protein; ER-associated protein degradation factor; Response to ER stres	1112	30.29	28.37	32.04	58.75	65.19	62.59	37.94	48.77	35.78	71.19	69.81	75.17	30.2333	62.1767	40.83	72.0567
Os11g0246600_OsDegp12	Os11g0246600	OsDegp12	Similar to Peptidase S1 and S6; chymotrypsin/Hap	1329	8.55	8.56	9.56	21.95	21.51	20.81	6.88	5.58	5	17.17	18.57	20.78	8.89	21.4233	5.82	18.84
Os01g0743500_OscytME3	Os01g0743500	OscytME3	Cytosolic NADP malic enzyme	2055	0.96	0.9	0.93	3.37	3.31	2.72	0.75	1.04	1.38	2.27	2	2.74	0.93	3.1333	1.0567	2.3367
Os05g0460000_OsctHSP70-1	Os05g0460000	OsctHSP70-1	Similar to 70 kDa heat shock cognate protein 1	2295	2.51	4.35	2.64	53.25	52.44	50.04	7.49	8.5	7.43	64.34	59.86	62.42	3.1667	51.91	7.8067	62.2067
Os06g0336500_OsCSLD5	Os06g0336500	OsCSLD5	Similar to CSLD2 (Fragment)	3632	27.94	31.12	29.65	97.42	97.24	98.98	5.31	6.3	6.03	67.94	64.96	68.29	29.57	97.88	5.88	67.0633
Os08g0345500_OsCSLD3	Os08g0345500	OsCSLD3	Similar to Cellulose synthase-like protein D3	3446	53.79	54.3	55.8	143.28	141.76	142.23	10.28	13.69	10.64	102.3	100.7	104.83	54.63	142.4233	11.5367	102.61
Os03g0759600_OsCrRLK1L1	Os03g0759600	OsCrRLK1L1	Similar to protein kinase family protein	2679	0.27	0.06	0.26	0.92	0.72	0.44	0	0	0	0.29	0.24	0.19	0.1967	0.6933	0	0.24
Os02g0571100_OsCPS2	Os02g0571100	OsCPS2	Ent-copalyl diphosphate synthase; Defense against both fungal pathogen and bacterial pathogen; Biosynthesis of phytoalexi	2712	1.93	2.15	2.09	11.01	11.48	10.94	0.74	0.71	0.86	3.79	3.85	4.97	2.0567	11.1433	0.77	4.2033
Os01g0853400_OsCOI1a	Os01g0853400	OsCOI1a	Component of the SCF E3 ubiquitin ligase complex; Jasmonate-regulated defense responses; Promoting leaf senescenc	2162	45	45.03	55.14	94.23	91.99	92.22	30.01	39.3	33.73	79.12	79.9	83.69	48.39	92.8133	34.3467	80.9033
Os12g0468500_OsCNGC17	Os12g0468500	OsCNGC17	Similar to predicted protein	3087	32.35	34.6	37.23	66.49	65.89	65.2	12.02	14.57	10.8	54.45	52.61	51.62	34.7267	65.86	12.4633	52.8933
Os05g0312600_OsCML21	Os05g0312600	OsCML21	EF-Hand type domain containing protein	836	0.54	0.25	0.09	1.58	1.28	2.69	0	0	0.47	2.21	2.46	2.12	0.2933	1.85	0.1567	2.2633
Os01g0505600_OsCML11	Os01g0505600	OsCML11	EF-Hand type domain containing protein	890	15.49	12.96	18.65	42.22	43.36	40.64	7.72	14.53	9.9	40.54	39.38	41.56	15.7	42.0733	10.7167	40.4933
Os05g0208100_OsCIPK20	Os05g0208100	OsCIPK20	Similar to CBL-interacting serine/threonine-protein kinase 15 (EC 2.7.1.37) (Serine/threonine-protein kinase ATPK10) (SOS2-like protein kinase PKS3) (SOS-interacting protein 2) (SNF1-related kinase 3.1)	1881	71.31	78.4	82.6	150.14	147.41	151.08	24.06	29.12	24.77	149.48	145.37	156.66	77.4367	149.5433	25.9833	150.5033
Os01g0817400_OsCHX17	Os01g0817400	OsCHX17	Similar to proton antiporter/ sodium:hydrogen antiporter	3153	48.79	57.02	51.7	110.26	107.62	120.75	11.06	12.73	11.94	92.47	75.85	82.29	52.5033	112.8767	11.91	83.5367
Os12g0616500_OsCHX15	Os12g0616500	OsCHX15	Similar to cation proton exchanger	1923	1.01	0.78	1.15	1.71	2.14	1.91	0.49	0.56	0.82	1.61	1.32	1.47	0.98	1.92	0.6233	1.4667
Os05g0276100_OsCHX14	Os05g0276100	OsCHX14	Endoplasmic reticulum (ER) localized K+ transporter; K+ homeostasis during flowerin	2730	13.3	14.67	15.13	51.41	47.34	48.18	4.69	5.71	5.23	37.01	40.95	38.58	14.3667	48.9767	5.21	38.8467
Os08g0117800_OsCHX08	Os08g0117800	OsCHX08	Cation/H+ exchanger domain containing protein	2805	13.62	14.29	15.16	51.09	51.17	52.63	4.7	6.16	5.05	39.08	37.66	40.07	14.3567	51.63	5.3033	38.9367
Os12g0109150_OsCHX06	Os12g0109150	OsCHX06	Similar to Sodium/hydrogen exchanger family protein	1161	4.74	5.57	4.21	13.1	13.11	14.57	1.42	2.52	0.65	14.47	11.11	12.3	4.84	13.5933	1.53	12.6267
Os05g0473401_OsCHX05	Os05g0473401	OsCHX05	Hypothetical conserved gene	2827	22.33	24.48	23.64	55.08	53.28	63.42	8.34	10.03	7.74	48.72	39.05	43.42	23.4833	57.26	8.7033	43.73
Os08g0550600_OsCHX02	Os08g0550600	OsCHX02	Hypothetical conserved gene	3138	5.76	7.7	6.7	11.21	10.73	11.73	3.7	3.08	4.28	9.76	10.05	8.67	6.72	11.2233	3.6867	9.4933
Os02g0832000_OsCDPK6	Os02g0832000	OsCDPK6	Similar to Calmodulin-like-domain protein kinase CPK2	2092	81.49	80.4	86.06	204.74	200.72	196.97	27.76	31.42	29.72	182.63	183.37	194.62	82.65	200.81	29.6333	186.8733
Os10g0436900_OsCCX3	Os10g0436900	OsCCX3	Sodium/calcium exchanger membrane region domain containing protein	1894	18.3	22.41	22.68	40.07	40.04	44.09	15.82	14.79	10.49	37.35	33.61	36.38	21.13	41.4	13.7	35.78
Os03g0139500_OsCCT10	Os03g0139500	OsCCT10	Similar to CONSTANS-like protein CO9 (Fragment)	1431	78.93	74.96	87.57	294.87	293.08	282.93	25.58	27.67	23.26	208.3	202.29	222.13	80.4867	290.2933	25.5033	210.9067
Os01g0835700_OsCCT01	Os01g0835700	OsCCT01	CCT domain containing protein	1363	1.09	1.59	1.44	5.32	7.13	7.1	1.68	0.92	1.15	9.35	4.6	6.19	1.3733	6.5167	1.25	6.7133
Os05g0534400_OsCBL4	Os05g0534400	OsCBL4	Similar to Calcineurin B-like protein 4 (SALT OVERLY SENSITIVE 3 protein)	1091	2.73	2.26	4.03	5.08	5.19	4.7	1.34	2.46	1.26	5.01	5.48	6.2	3.0067	4.99	1.6867	5.5633
Os02g0314300_OsCAX1c	Os02g0314300	OsCAX1c	Sodium/calcium exchanger membrane region domain containing protein	1795	0.48	0	0	0.61	1.14	0.36	0	1.71	0	0.12	0.6	0.77	0.16	0.7033	0.57	0.4967
Os02g0796300_OsCAF1H	Os02g0796300	OsCAF1H	Component of the CCR4-NOTcomplex; Deadenylase; Deadenylation (poly(A) tail shortening); Heat stress respons	2885	14.01	13.98	15.56	33	33.31	31.31	11.9	13.22	11.64	28.36	26.48	25.43	14.5167	32.54	12.2533	26.7567
Os08g0270400_OsCAD5	Os08g0270400	OsCAD5	Similar to Cinnamyl alcohol dehydrogenase	1061	4.16	4.39	3.94	13.14	11.62	14.16	2.72	2.81	3.25	7.01	9.7	10.27	4.1633	12.9733	2.9267	8.9933
Os04g0671800_OsC3H32	Os04g0671800	OsC3H32	Zinc finger; CCCH-type domain containing protein	2775	32.26	34.96	40.05	71.29	66.94	73.04	20.52	25.81	23.1	51.94	51.28	48.18	35.7567	70.4233	23.1433	50.4667
Os03g0809200_OsbZIP34	Os03g0809200	OsbZIP34	Similar to Transcription factor EmBP-1 (Fragment)	1217	2.97	2.62	2.77	6.3	6.16	5.39	2.08	2.52	0.96	5.74	6.6	5.92	2.7867	5.95	1.8533	6.0867
Os07g0650600_OsBLE2	Os07g0650600	OsBLE2	Similar to BLE2 protein	3159	9.35	11.31	7.58	14.94	14.31	15.56	8.36	12.59	9.64	14.37	11.97	13.86	9.4133	14.9367	10.1967	13.4
Os05g0428600_OsBiP4	Os05g0428600	OsBiP4	Similar to HSP70 precursor	2273	0.03	0.05	0.11	15.69	14.94	17.04	0.08	0.16	0.04	20.63	19.55	20.89	0.0633	15.89	0.0933	20.3567
Os02g0115900_OsBiP1	Os02g0115900	OsBiP1	Endosperm lumenal binding protein	2416	208.03	211.86	234.43	430.06	420.78	442.86	195.36	231.16	216.17	381.34	373	396.7	218.1067	431.2333	214.23	383.68
Os04g0300600_OsbHLH007	Os04g0300600	OsbHLH007	Hypothetical conserved gene	888	0.85	0.91	1.21	4.9	4.89	5.74	0.54	0.38	0.33	2.51	2.65	3.33	0.99	5.1767	0.4167	2.83
Os06g0628500_OsBgal15	Os06g0628500	OsBgal15	Similar to Beta-galactosidase	2487	2.68	2.71	3	6.47	5.81	6.4	0.91	1.57	1.6	5.85	5.72	6.21	2.7967	6.2267	1.36	5.9267
Os09g0539200_OsBgal11	Os09g0539200	OsBgal11	Similar to Relative to SR12 protein (Fragment)	2999	174.88	174.69	190.3	446.22	427.87	428.39	74.58	95.59	81.5	354.63	359.99	363.73	179.9567	434.16	83.89	359.45
Os08g0549200_OsBgal10	Os08g0549200	OsBgal10	Glycoside hydrolase; family 35 protein	2876	270.88	292.93	304.28	660.28	643.14	692.62	114.37	132.94	115.42	593.37	554.52	596.12	289.3633	665.3467	120.91	581.3367
Os10g0533500_OsBCH3	Os10g0533500	OsBCH3	Similar to Beta-ring hydroxylase (Fragment)	1172	19.88	21.19	22.56	39.56	45.26	41.45	25.27	23.33	20.64	46.75	41.33	46.38	21.21	42.09	23.08	44.82
Os01g0825800_OsATL7	Os01g0825800	OsATL7	Amino acid transporter; transmembrane domain containing protein	1579	3.47	3.39	4.99	18.1	18.36	21.76	7.5	7.82	7.69	15.19	12.24	15.19	3.95	19.4067	7.67	14.2067
Os12g0574000_OsATL10	Os12g0574000	OsATL10	Amino acid transporter; transmembrane domain containing protein	1992	25.37	23.31	26.24	56.02	54.15	53.35	10.56	14.99	9.76	51.17	51.45	51.44	24.9733	54.5067	11.77	51.3533
Os06g0644700_OsATL1	Os06g0644700	OsATL1	Amino acid transporter; transmembrane domain containing protein	2260	39.35	38.98	40.37	80.35	77.55	76.39	24.28	27.93	21.92	72.31	74.83	78.38	39.5667	78.0967	24.71	75.1733
Os05g0136900_OsAT3	Os05g0136900	OsAT3	Transferase family protein	1728	1	1.09	1.21	0.93	1.24	1.65	3.01	2.15	2.33	1.9	1.17	1.46	1.1	1.2733	2.4967	1.51
Os03g0183600_OsAlaAT2	Os03g0183600	OsAlaAT2	Similar to Alanine aminotransferase	1461	4.82	3.21	3.27	7.29	6.16	6.42	3.81	4.58	4.51	6.41	5.8	6.42	3.7667	6.6233	4.3	6.21
Os03g0414900_OsaBGL1	Os03g0414900	OsaBGL1	Conserved hypothetical protein	648	0	0.37	0.14	2.91	3.72	3.34	0.13	0	0	2.35	1.02	2.33	0.17	3.3233	0.0433	1.9
Os04g0627200_OsABCI1	Os04g0627200	OsABCI1	Similar to H0303G06.1 protein	945	5.81	7.66	9.88	21.41	17.91	21.03	11.55	9.4	7.87	16.61	15.6	16.99	7.7833	20.1167	9.6067	16.4
Os01g0516900_OsABCG33	Os01g0516900	OsABCG33	ABC transporter-like domain containing protein	3445	0	0	0	0	0.02	0	0	0	0	0	0	0	0	0.0067	0	0
Os06g0731200_OsABCG16	Os06g0731200	OsABCG16	Similar to ABC transporter-like protein	3439	24.73	26.77	28.49	51.55	51.05	50.21	4.46	6.07	4.94	31.32	31.8	33.28	26.6633	50.9367	5.1567	32.1333
Os04g0413000_OsABCB27	Os04g0413000	OsABCB27	Similar to OSIGBa0134P10.6 protein	1917	2.42	3.71	2.76	5.57	5.63	5.51	2.58	2.7	2.71	3.73	4.81	4.43	2.9633	5.57	2.6633	4.3233
Os04g0470700_OsAAP7A	Os04g0470700	OsAAP7A	Amino acid transporter; transmembrane family protein	1808	143.22	151.85	152.62	309.49	295.68	309.44	48.37	51.89	46.23	241.65	236	249.46	149.23	304.87	48.83	242.37
Os06g0228600_OsAAP12C	Os06g0228600	OsAAP12C	Similar to Amino acid carrier	1726	0.11	0.07	0.08	0.37	0.11	0.03	0.18	0.15	0.15	0.21	0.18	0.05	0.0867	0.17	0.16	0.1467
Os02g0797300_OSA6	Os02g0797300	OSA6	Similar to Plasma membrane H+-ATPase	3134	147.48	153	163.18	465.28	457.36	461.7	49.82	60.12	53.71	393.01	384.94	413.07	154.5533	461.4467	54.55	397.0067
Os11g0593100_Os_F0718	Os11g0593100	Os_F0718	Protein of unknown function DUF295 family protein	1525	1.42	3.84	1.53	5.77	4.33	6.93	0.35	0.25	1.05	3.07	2.18	1.57	2.2633	5.6767	0.55	2.2733
Os04g0370600_Os_F0687	Os04g0370600	Os_F0687	Leucine-rich repeat; cysteine-containing subtype domain containing protein	2097	10.37	10.63	11.92	21.81	20.96	19.61	7.66	10.78	7.91	16.82	18.6	18.81	10.9733	20.7933	8.7833	18.0767
Os02g0671200_Os_F0676	Os02g0671200	Os_F0676	Protein of unknown function DUF295 domain containing protein	1435	32.48	35.59	35.82	84.99	84.54	86.84	32.72	40.01	30.81	93.33	89.94	94.98	34.63	85.4567	34.5133	92.75
Os04g0660100_Os	Os04g0660100	Os	Helix-loop-helix DNA-binding domain containing protein	1312	10.74	11.14	10.89	36.76	35.52	36.29	6.07	8.2	7.32	29.88	26.54	29.11	10.9233	36.19	7.1967	28.51
Os12g0137000_ONAC133	Os12g0137000	ONAC133	Hypothetical conserved gene	1098	1.45	0.59	1.25	2.37	3.3	3.73	0.79	2.06	1.25	3.37	3.48	3.51	1.0967	3.1333	1.3667	3.4533
Os03g0263300_NSP2	Os03g0263300	NSP2	GRAS-domain transcription factor; Strigolactone (SL) biosynthesi	1728	0.04	0	0	0	0	0.13	0.04	0	0	0	0	0.04	0.0133	0.0433	0.0133	0.0133
Os02g0745100_LSI1	Os02g0745100	LSI1	Aquaporin NIP III subfamily protein; Aquaporin; Silicon influx transporter; Arsenic species (As) uptake; Arsenite efflux; Selenite (Se) uptake; Water transpor	1408	2.63	2.53	3.94	8.24	7.8	8.68	1.21	1.47	0.97	1.23	2.29	2.69	3.0333	8.24	1.2167	2.07
Os04g0107900_Hsp90	Os04g0107900	HSP90	Similar to Heat shock protein 82	879	0.29	0.16	0.43	307.77	267.27	288.76	1.12	0.98	3.05	348.19	349.91	366.79	0.2933	287.9333	1.7167	354.9633
Os03g0277300_HSP70	Os03g0277300	HSP70	Heat shock protein 70	2485	4.47	4.44	4.51	19.77	19.03	18.35	1.5	1.88	2.54	21.75	22.18	23.11	4.4733	19.05	1.9733	22.3467
Os05g0519700_HSP101	Os05g0519700	HSP101	Heat shock protein; Long-term acquired thermotoleranc	3163	6.6	4.51	7.39	36.13	28.46	30.19	10.51	6.81	9.02	61.57	57.02	71.32	6.1667	31.5933	8.78	63.3033
Os01g0625300_HSFC1A	Os01g0625300	HSFC1A	Similar to Heat shock transcription factor 31 (Fragment)	1571	0.16	0.65	0.34	2.65	1.72	2.47	0	0.12	0.09	0.61	0.91	1.11	0.3833	2.28	0.07	0.8767
Os09g0526600_HSFB2C	Os09g0526600	HSFB2C	Similar to Isoform 2 of Heat stress transcription factor B-2c	1756	7.47	7.31	7.55	25.33	23.98	25.14	6.51	7.33	6.04	21.09	22.97	20.27	7.4433	24.8167	6.6267	21.4433
Os03g0745000_HSfA2a	Os03g0745000	HSFA2a	Similar to Heat stress transcription factor A-2a	2041	0.09	0	0.09	0.7	0.64	0.7	0.64	0.09	0.32	3.52	3.5	2.94	0.06	0.68	0.35	3.32
Os06g0682900_HSA32	Os06g0682900	HSA32	Heat stress associated protein; Long-term acquired thermotoleranc	1283	12.2	11.66	12.77	26.61	27.75	23	14.87	17.76	11.99	40.92	42.88	41.42	12.21	25.7867	14.8733	41.74
Os02g0713900_HMGR	Os02g0713900	HMGR	Similar to 3-hydroxy-3-methylglutaryl-coenzyme A reductase 1	1904	6.17	7.49	9	18.49	16.67	17.69	3.91	5.73	3.74	15.98	14.85	15.5	7.5533	17.6167	4.46	15.4433
Os04g0607600_HKT7	Os04g0607600	HKT7	High-affinity K+ transporter (HKT) family protein; Na+ exclusion from leaf blade upon salt stres	1723	39.33	44.46	42.18	98.23	93.77	103.62	14.56	14.95	15.15	88.66	78.24	84.67	41.99	98.54	14.8867	83.8567
Os06g0716700_GRP94	Os06g0716700	GRP94	Similar to Heat shock protein 90	2702	41.79	41.06	50.64	160.6	153.87	150.49	101.33	124.72	119.9	205.35	207.35	206.66	44.4967	154.9867	115.3167	206.4533
Os06g0214800_GID1L2	Os06g0214800	GID1L2	Alpha/beta hydrolase fold-3 domain containing protein	1270	38.27	44.05	39.01	97.6	96.57	113.94	23.53	23.85	20.6	89.37	73.03	87.15	40.4433	102.7033	22.66	83.1833
Os02g0767300_FLS	Os02g0767300	FLS	Similar to Flavonol synthase/flavanone 3-hydroxylase (EC 1.14.11.23) (EC 1.14.11.9) (FLS) (CitFLS)	1221	29.24	31.85	32.25	145.13	142.42	152.67	24.18	21.15	18.63	97.12	92.15	94.35	31.1133	146.74	21.32	94.54
Os07g0259100_ETR4	Os07g0259100	ETR4	Ethylene receptor; Ethylene respons	2676	0.2	0.54	0.35	2.96	2.35	2.9	0.06	0.51	0.52	2.47	2.36	2.58	0.3633	2.7367	0.3633	2.47
Os01g0667400_DWT1	Os01g0667400	DWT1	Similar to WUSCHEL-related homeobox 7	2303	0.03	0.04	0.04	0	0.04	0.04	0.25	0.19	0.39	0.02	0.04	0.04	0.0367	0.0267	0.2767	0.0333
Os09g0572900_DJLM	Os09g0572900	DJLM	Dynamin-related protein 1E; Negative regulation of programmed cell death; Control of cytochrome c releas	2240	3.86	3.69	4.66	7.75	8.24	8.43	3.54	3.94	3.42	7.73	8.01	8.32	4.07	8.14	3.6333	8.02
Os03g0832200_CRT	Os03g0832200	CRT	Similar to Calcium-binding protein precursor (Calreticulin)	1779	114.33	121.77	145.23	386.36	360.51	384.61	171.71	173.86	158.64	386.83	403.47	410.17	127.11	377.16	168.07	400.1567
Os05g0424700_COPT5	Os05g0424700	COPT5	Similar to Copper transporter 1	873	0.34	0.88	0.62	2.51	2.92	1.98	0.16	0.25	0.35	0.8	0.74	1.58	0.6133	2.47	0.2533	1.04
Os11g0267400_CLPC3	Os11g0267400	CLPC3	Similar to ClpC	3223	22.04	24.64	25.72	46.98	48.07	48.75	17.5	16.25	16.4	47.75	42.77	48.09	24.1333	47.9333	16.7167	46.2033
Os01g0940000_CKX4	Os01g0940000	CKX4	Cytokinin oxidase/dehydrogenase; Crown root formatio	2327	3.44	2.87	2.82	5.01	4.7	4.73	1.59	2.45	1.86	3.94	3.09	4.69	3.0433	4.8133	1.9667	3.9067
Os12g0126300_AP2/EREBP_155	Os12g0126300	AP2/EREBP_155	Similar to AP2 domain containing protein; expressed	1341	1.82	2.3	2.16	3.99	3.17	3.3	1.33	1.03	1.03	2.43	2.96	2.3	2.0933	3.4867	1.13	2.5633
Os04g0600200_AOX1A	Os04g0600200	AOX1A	Homodimeric diiron-carboxylate protein; Cyanide-resistant respiration in mitochondria; Reactive oxygen species (ROS) scavengin	1471	4.03	4.2	4.49	26.72	29.01	25.25	6.44	8.44	7.82	11.86	11.96	12.97	4.24	26.9933	7.5667	12.2633
Os03g0790700_AO	Os03g0790700	AO	Aldehyde oxidase-2	4272	0.72	0.58	0.78	1.47	1.44	1.18	0.34	0.43	0.32	1.28	1.2	1.57	0.6933	1.3633	0.3633	1.35
Os02g0765400_alphaAmy10-C	Os02g0765400	alphaAmy10-C	Similar to Alpha-amylase	1554	2.76	3.01	3.39	12.03	12.42	12.64	7.73	7.63	4.57	33.4	31.43	34.69	3.0533	12.3633	6.6433	33.1733
Os01g0127500_	Os01g0127500		NAD(P)-binding domain containing protein	1209	0.18	0	0	0.5	0	0.42	0	0.18	0	0	0.1	1.28	0.06	0.3067	0.06	0.46
Os01g0144300_	Os01g0144300		Conserved hypothetical protein	1430	69.55	76.37	82.3	141.35	148.29	146.33	13.57	18.48	16.89	128.43	125.28	136.24	76.0733	145.3233	16.3133	129.9833
Os01g0149700_	Os01g0149700		Hypothetical conserved gene	3403	0.27	0.13	0.2	0.38	0.52	0.47	0.15	0.17	0	0.35	0.27	0.15	0.2	0.4567	0.1067	0.2567
Os01g0152951_	Os01g0152951		Hypothetical conserved gene	483	0	0	0	0	0	0	0	0	0	0	0	0	0	0	0	0
Os01g0153000_	Os01g0153000		Protein kinase; catalytic domain domain containing protein	3129	0	0	0.07	0	0.07	0.01	0	0	0	0.15	0.04	0.01	0.0233	0.0267	0	0.0667
Os01g0161200_	Os01g0161200		Hypothetical protein	3102	0.08	0	0	0.14	0.06	0.07	0.06	0.21	0	0.16	0.13	0.14	0.0267	0.09	0.09	0.1433
Os01g0184050_	Os01g0184050		Hypothetical protein	751	1.28	0.31	0.33	6.34	4.47	5.83	3.71	0.92	1.57	11.27	11.67	11.11	0.64	5.5467	2.0667	11.35
Os01g0201300_	Os01g0201300		Non-protein coding transcript	606	0.15	0	0	0.14	0.89	0.41	0	0	0	0.83	0	0	0.05	0.48	0	0.2767
Os01g0212000_	Os01g0212000		Hypothetical protein	627	8	13.98	10.36	26.47	24.51	23.74	3.82	4.49	3.41	25.42	23.81	26.82	10.78	24.9067	3.9067	25.35
Os01g0228400_	Os01g0228400		Pentatricopeptide repeat domain containing protein	2449	8.14	8.03	7.96	14.21	15.07	15.73	3.12	3.09	3.19	10.04	9.52	11.53	8.0433	15.0033	3.1333	10.3633
Os01g0228500_	Os01g0228500		Harpin-induced 1 domain containing protein	1151	17.4	14.12	16.41	40.86	41.21	40.01	9	9.32	8.71	35.71	34.04	37.68	15.9767	40.6933	9.01	35.81
Os01g0229600_	Os01g0229600		Conserved hypothetical protein	943	16.67	15.52	19.83	32.53	35.16	33.43	11.81	17.95	12.51	44.34	39.28	41.39	17.34	33.7067	14.09	41.67
Os01g0235350_	Os01g0235350		Conserved hypothetical protein	2103	4.05	4.25	4.1	10.72	8.59	8.89	2.99	4.55	2.87	9.6	9.51	8.24	4.1333	9.4	3.47	9.1167
Os01g0235632_	Os01g0235632		Hypothetical protein	2592	1.91	2.43	2.16	7.68	4.49	5.75	0.49	1.84	0.59	3.49	3.22	3.33	2.1667	5.9733	0.9733	3.3467
Os01g0243600_	Os01g0243600		Conserved hypothetical protein	707	4.02	5.56	5.76	10.45	7.7	8.7	4.67	5.07	7.53	7.4	7.51	7.82	5.1133	8.95	5.7567	7.5767
Os01g0253050_	Os01g0253050		Conserved hypothetical protein	2358	6	6.82	5.43	18.67	16.45	20.48	2.31	3.62	2.59	14.32	12.59	12.28	6.0833	18.5333	2.84	13.0633
Os01g0259933_	Os01g0259933		Non-protein coding transcript	612	3.15	2.97	4.83	9.65	8.63	9.35	2.16	2.74	1.59	5.89	3.83	6.31	3.65	9.21	2.1633	5.3433
Os01g0260500_	Os01g0260500		Hypothetical conserved gene	6363	0.49	0.56	0.64	1.4	1.2	1.22	0.28	0.53	0.37	1.15	1.07	1.29	0.5633	1.2733	0.3933	1.17
Os01g0288700_	Os01g0288700		Hypothetical gene	658	1.02	0.6	0.8	4.5	3.5	2.29	0.24	0.25	0	2.9	1.62	0.88	0.8067	3.43	0.1633	1.8
Os01g0301300_	Os01g0301300		Hypothetical protein	1393	14.3	17.65	22.64	31.46	30.35	31.27	10.38	9.15	11.93	25.65	24.36	25.8	18.1967	31.0267	10.4867	25.27
Os01g0310600_	Os01g0310600		Non-protein coding transcript	423	1.7	2.67	2.07	5.61	8.75	6.7	0.27	0.28	3.99	5.15	5.02	5.71	2.1467	7.02	1.5133	5.2933
Os01g0313600_	Os01g0313600		Conserved hypothetical protein	1509	0.51	0.64	0.89	5.84	4.99	5.54	0.99	0.59	1.3	5.89	6	4.95	0.68	5.4567	0.96	5.6133
Os01g0316600_	Os01g0316600		Similar to pre-mRNA-splicing factor SF2	2194	9.91	12.46	13.36	27.73	28.4	27.85	11.01	13.52	10.46	31.1	32.48	29.95	11.91	27.9933	11.6633	31.1767
Os01g0322700_	Os01g0322700		Non-protein coding transcript	971	0.29	0.21	0	1.15	0.74	1.58	0.43	0.66	1.15	2.71	3.51	1.73	0.1667	1.1567	0.7467	2.65
Os01g0351300_	Os01g0351300		Exocyst complex subunit Sec15-like family protein	3039	3.92	3.77	4.49	2.44	2.87	2.18	4.95	5.11	5.58	3.63	3.26	3.01	4.06	2.4967	5.2133	3.3
Os01g0358551_	Os01g0358551		Conserved hypothetical protein	960	0	0	0	0.11	0	0	0	0.11	0.11	0	0.31	0	0	0.0367	0.0733	0.1033
Os01g0361500_	Os01g0361500		Phospholipid/glycerol acyltransferase domain containing protein	2262	0.03	0.05	0	0.2	0.03	0.07	0.05	0.05	0.11	0.13	0.26	0.18	0.0267	0.1	0.07	0.19
Os01g0362533_	Os01g0362533		Conserved hypothetical protein	621	10.7	14.43	19.15	31.41	32.09	32.94	14.51	9.94	15.3	26.39	29.44	32.27	14.76	32.1467	13.25	29.3667
Os01g0363600_	Os01g0363600		Similar to hydroxyethylthiazole kinase family protein	974	2.42	3	3.4	7.38	9.52	9.18	1.94	3.13	3.47	8.47	8.3	6.23	2.94	8.6933	2.8467	7.6667
Os01g0364900_	Os01g0364900		Conserved hypothetical protein	645	58.33	63.97	63.02	125.11	126.22	129.15	24.42	28.79	24.11	110.59	99.57	106.79	61.7733	126.8267	25.7733	105.65
Os01g0369366_	Os01g0369366		Hypothetical protein	1246	0	0	0	0	0	0	0	0	0	0	0	0	0	0	0	0
Os01g0383001_	Os01g0383001		Hypothetical conserved gene	897	2	0.66	2.68	3.17	4.6	4.41	0.48	0.57	1.02	2.48	3.73	5.5	1.78	4.06	0.69	3.9033
Os01g0511400_	Os01g0511400		Similar to plant-specific domain TIGR01568 family protein	713	0	0	0	0	0	0	0	0	0	0	0	0	0	0	0	0
Os01g0516200_	Os01g0516200		Similar to Stress-responsive protein	1617	0	0	0	0	0	0	0	0	0	0.04	0	0	0	0	0	0.0133
Os01g0541600_	Os01g0541600		RNAse P; Rpr2/Rpp21 subunit domain containing protein	1487	2.87	3.86	3.66	7.85	8.79	9.12	5.45	4.79	4.18	8.36	6.53	6.99	3.4633	8.5867	4.8067	7.2933
Os01g0567200_	Os01g0567200		Protein of unknown function DUF3778 domain containing protein	1218	10	11.7	12.96	22.61	24.47	22.12	5.01	7.3	6.18	17.61	17.23	17.44	11.5533	23.0667	6.1633	17.4267
Os01g0569200_	Os01g0569200		Domain of unknown function DUF1618 domain containing protein	1551	0	0	0	0	0	0	0	0.04	0	0	0	0	0	0	0.0133	0
Os01g0594600_	Os01g0594600		Similar to cDNA clone:J013022N21; full insert sequence	2498	0.15	0.24	0.32	0.06	0.15	0.28	0.08	0.17	0.11	0.21	0.11	0.12	0.2367	0.1633	0.12	0.1467
Os01g0606400_	Os01g0606400		Hypothetical protein	2378	5.7	5.75	5.69	12.51	11.26	11.7	0.65	1.94	1.02	6.29	6.03	5.4	5.7133	11.8233	1.2033	5.9067
Os01g0616800_	Os01g0616800		Pentatricopeptide repeat containing protein	1077	2.39	3.26	3.02	6.88	9.18	7.65	3.29	6.34	4.98	6.37	5.26	7.32	2.89	7.9033	4.87	6.3167
Os01g0623550_	Os01g0623550		Hypothetical protein	1871	0.04	0	0	0.04	0	0	0	0	0	0	0.04	0	0.0133	0.0133	0	0.0133
Os01g0643900_	Os01g0643900		Oleosin family protein	696	0.35	0.44	0.37	0.98	1.9	4.75	0	0.46	0	2.22	1.14	1.73	0.3867	2.5433	0.1533	1.6967
Os01g0651150_	Os01g0651150		Hypothetical protein	798	0.57	0	0	0.56	1.04	0.82	0.47	0	1.07	0.35	0.16	0.47	0.19	0.8067	0.5133	0.3267
Os01g0658300_	Os01g0658300		Conserved hypothetical protein	1519	0.63	0.93	1.24	3.22	2.8	3.35	0.27	0.2	0.16	2.54	1.4	2.15	0.9333	3.1233	0.21	2.03
Os01g0666500_	Os01g0666500		Similar to cytochrome B561-related	1167	15.91	16.09	13.69	30.45	32.05	31.25	7.73	9.01	10.15	28.92	30.55	28.7	15.23	31.25	8.9633	29.39
Os01g0672600_	Os01g0672600		Non-protein coding transcript	352	9.66	8.29	10.1	17.6	16.86	29.43	4.08	8.04	7.77	27.9	27.41	27.39	9.35	21.2967	6.63	27.5667
Os01g0684301_	Os01g0684301		Conserved hypothetical protein	3338	0.12	0.33	0.09	0.55	0.44	1.09	0.22	0.09	0.04	0.69	0.53	0.67	0.18	0.6933	0.1167	0.63
Os01g0686600_	Os01g0686600		RNA-processing protein; HAT helix domain containing protein	1422	0.13	0.41	0.21	1.08	1.01	1.64	0.24	0.29	0.25	1.29	0.98	1.3	0.25	1.2433	0.26	1.19
Os01g0687150_	Os01g0687150		Similar to ATPUP3	735	0.43	0.3	0.11	1.6	1.1	1.63	0.1	0.64	0	2.35	0.84	0.75	0.28	1.4433	0.2467	1.3133
Os01g0692400_	Os01g0692400		Conserved hypothetical protein	860	0	0	0	6.32	6.4	7.68	0	0	0	4.25	3.38	3.83	0	6.8	0	3.82
Os01g0697700_	Os01g0697700		Conserved hypothetical protein	495	0.83	0.78	1.51	3.48	3.38	2	0	0	0	4.91	2.03	4.33	1.04	2.9533	0	3.7567
Os01g0705800_	Os01g0705800		Conserved hypothetical protein	507	63.96	65.32	74.18	149.44	131.93	135.94	42.87	46.85	39.94	147.89	153.46	155.38	67.82	139.1033	43.22	152.2433
Os01g0706850_	Os01g0706850		Non-protein coding transcript	545	0	0.51	0.15	4.03	3.39	6.53	2.49	4.58	2.86	2.42	0	2.42	0.22	4.65	3.31	1.6133
Os01g0711400_	Os01g0711400		Similar to Victorin binding protein	1187	50.8	46.74	51.7	110.54	106.41	100.5	36.56	49.66	39.98	98.59	99.59	95.25	49.7467	105.8167	42.0667	97.81
Os01g0716400_	Os01g0716400		Violaxanthin de-epoxidase family protein	1869	1.15	1.36	1.68	9.45	9.45	10.9	1.57	3.3	1.97	8.16	6.95	7.19	1.3967	9.9333	2.28	7.4333
Os01g0716450_	Os01g0716450		Hypothetical gene	1121	0	0.39	0.08	0.29	0	0.08	0.08	0.35	0.07	0.26	0	0.25	0.1567	0.1233	0.1667	0.17
Os01g0717400_	Os01g0717400		EGF-like; alliinase domain containing protein	1805	0.62	0.42	0.51	3.4	4.07	4.35	0.47	0.45	0.65	1.85	2.02	2.03	0.5167	3.94	0.5233	1.9667
Os01g0719900_	Os01g0719900		Similar to predicted protein	1112	0.09	3.23	1.36	3.58	5.09	5.02	0.16	0.12	0.64	5.71	1.88	3.41	1.56	4.5633	0.3067	3.6667
Os01g0723600_	Os01g0723600		Ribose-phosphate pyrophosphokinase 3 (EC 2.7.6.1) (Phosphoribosyl pyrophosphate synthetase 3)	1626	43.59	42.93	46.84	89.73	91.03	88.52	34.75	43.49	33.17	83.37	81.95	81.75	44.4533	89.76	37.1367	82.3567
Os01g0723700_	Os01g0723700		Transcriptional factor B3 family protein	2789	0.9	1.15	1.52	2.8	1.97	2.16	0.59	0.87	0.85	1.87	2.32	1.66	1.19	2.31	0.77	1.95
Os01g0726801_	Os01g0726801		Non-protein coding transcript	433	16.2	19.06	14.1	84.75	87.83	80.16	6.62	10.54	9.79	65.14	60.48	72.34	16.4533	84.2467	8.9833	65.9867
Os01g0757500_	Os01g0757500		CS domain domain containing protein	908	10.48	9.6	9.87	15.11	13.46	14.97	16.9	19.46	14.47	24.6	20.72	26.85	9.9833	14.5133	16.9433	24.0567
Os01g0763800_	Os01g0763800		Cytochrome P450; conserved site domain containing protein	1422	31.37	32.77	35.64	58.7	59.8	59.69	16.23	25.02	16.51	56.69	63.28	61.14	33.26	59.3967	19.2533	60.37
Os01g0767600_	Os01g0767600		Conserved hypothetical protein	1526	116.54	118.15	129.52	313.15	303.86	296.07	55.84	61.97	57.77	265.27	264.71	262.36	121.4033	304.36	58.5267	264.1133
Os01g0779100_	Os01g0779100		Peptidase M16; zinc-binding site domain containing protein	2583	3.38	4.62	2.65	6.01	6.19	5.82	3.82	4.56	2.96	6.11	6.36	5.42	3.55	6.0067	3.78	5.9633
Os01g0781000_	Os01g0781000		Vacuolar protein sorting-associated; VPS28 family protein	970	39.62	42.44	44.85	80.74	83.79	86.89	39.43	39.92	31.9	77.83	77.48	77.49	42.3033	83.8067	37.0833	77.6
Os01g0795300_	Os01g0795300		Hypothetical protein	972	16.89	17.72	20.27	29.94	32.04	30.7	16.04	13.49	15.79	25.24	30.32	26.42	18.2933	30.8933	15.1067	27.3267
Os01g0816700_	Os01g0816700		Similar to L-ascorbate oxidase homolog precursor (EC 1.10.3.3) (Ascorbase)	2449	384.97	388.96	424.73	887.28	867.71	853.14	189.61	216.55	199.67	776.06	783.79	798.41	399.5533	869.3767	201.9433	786.0867
Os01g0834150_	Os01g0834150		Hypothetical gene	388	0	0	0	0	0	0	0	0	0	0	0	0	0	0	0	0
Os01g0835800_	Os01g0835800		Hypothetical conserved gene	3126	36.09	35.57	37.82	94.78	93.72	91.99	13.91	17.15	14.69	72.96	72.09	74.01	36.4933	93.4967	15.25	73.02
Os01g0836800_	Os01g0836800		Transmembrane receptor; eukaryota domain containing protein	1599	55.66	61.14	65.06	155.06	154.54	157.56	55.93	63.55	59.54	119.99	127.49	120.26	60.62	155.72	59.6733	122.58
Os01g0844900_	Os01g0844900		Homeodomain-like containing protein	2360	21.87	24.72	23.33	45.33	43.23	45.26	14.71	18	14.13	40.4	38.7	41.73	23.3067	44.6067	15.6133	40.2767
Os01g0849600_	Os01g0849600		Similar to ENOD18 protein (Fragment)	799	7.5	7.84	7.21	19.87	16.53	15.72	4.52	1.24	2.79	11.68	9.91	12.17	7.5167	17.3733	2.85	11.2533
Os01g0851600_	Os01g0851600		3-oxo-5-alpha-steroid 4-dehydrogenase; C-terminal domain containing protein	1111	7.21	8.56	7.68	19.6	18.02	23.27	4.94	6.97	5.47	16.61	13.64	17.08	7.8167	20.2967	5.7933	15.7767
Os01g0869600_	Os01g0869600		TRAM; LAG1 and CLN8 homology domain containing protein	1127	21.82	19.68	23.55	42.51	40.2	42.33	13.9	15.81	15.5	33.16	31.72	34.17	21.6833	41.68	15.07	33.0167
Os01g0876400_	Os01g0876400		Sad1/UNC-like; C-terminal domain containing protein	2203	18.22	18	19.55	48.39	49.12	44.79	16.27	17.97	15.09	45.49	43.51	45.3	18.59	47.4333	16.4433	44.7667
Os01g0877450_	Os01g0877450		Hypothetical conserved gene	950	1.68	1.66	2.59	4.15	5.45	5.15	0.32	1.11	0.66	2.5	2.3	3.44	1.9767	4.9167	0.6967	2.7467
Os01g0877500_	Os01g0877500		Zinc finger; RING/FYVE/PHD-type domain containing protein	2380	35.57	37.97	41.76	102.81	106.8	103.07	22.65	20.57	18.89	90.63	84.83	85.61	38.4333	104.2267	20.7033	87.0233
Os01g0878800_	Os01g0878800		Similar to 4;5-DOPA dioxygenase extradiol	1244	40.6	51.39	42.96	74.92	82.42	98.93	12.96	16.51	18.34	73.16	56.24	66.1	44.9833	85.4233	15.9367	65.1667
Os01g0880100_	Os01g0880100		Conserved hypothetical protein	705	1.27	1.4	1.08	25.89	26.15	32.47	2.98	1.03	1.19	23.04	15.26	25.06	1.25	28.17	1.7333	21.12
Os01g0890950_	Os01g0890950		Hypothetical protein	3155	0	0	0	0.01	0.02	0.07	0	0	0.01	0	0	0	0	0.0333	0.0033	0
Os01g0906425_	Os01g0906425		Hypothetical conserved gene	354	6.37	0	14.07	11.48	14.65	19.99	0	5.72	5.53	8.38	32.26	6.77	6.8133	15.3733	3.75	15.8033
Os01g0917900_	Os01g0917900		Zinc finger; RING/FYVE/PHD-type domain containing protein	1401	109.1	127.78	115.39	295.4	281.07	318.09	42.69	45.21	36.13	245.12	213.12	228.29	117.4233	298.1867	41.3433	228.8433
Os01g0918400_	Os01g0918400		Conserved hypothetical protein	890	0.4	0.66	0.07	2.58	1.85	1.84	1.14	0.33	0.35	2.4	1.69	1.7	0.3767	2.09	0.6067	1.93
Os01g0919950_	Os01g0919950		Hypothetical protein	1021	0	0	0	0	0	0	0	0	0	0	0	0	0	0	0	0
Os01g0947000_	Os01g0947000		Similar to Beta-1;3-glucanase precursor	2157	0.08	0.03	0.21	0.57	0.88	0.52	0.14	0	0	0.58	0.6	0.63	0.1067	0.6567	0.0467	0.6033
Os01g0977250_	Os01g0977250		Hypothetical gene	1656	0	0	0	0	0	0	0	0	0	0	0	0	0	0	0	0
Os02g0113300_	Os02g0113300		Domain of unknown function DUF1618 domain containing protein	1455	4.39	4.76	4.78	15.63	14.24	13.61	2.85	2.93	1.32	9.98	11.32	10.5	4.6433	14.4933	2.3667	10.6
Os02g0113900_	Os02g0113900		Domain of unknown function DUF1618 domain containing protein	1284	5.69	4.4	5.87	9.24	9.5	11.16	4.75	6.97	4.36	8.77	8.92	9.27	5.32	9.9667	5.36	8.9867
Os02g0125566_	Os02g0125566		Hypothetical protein	1210	0	0	0.3	0	0.15	0	0	0	0	0	0	0	0.1	0.05	0	0
Os02g0127500_	Os02g0127500		Similar to Tpc70 protein	510	471.09	720.48	550.03	999.14	1091.08	1910.18	701.32	502.59	357.96	1384.94	892.76	1065.58	580.5333	1333.4667	520.6233	1114.4267
Os02g0127600_	Os02g0127600		Pentatricopeptide repeat domain containing protein	3034	2.3	2.51	2.43	4.13	4.54	4.01	2.58	2.28	2.53	3.73	4.26	3.88	2.4133	4.2267	2.4633	3.9567
Os02g0130100_	Os02g0130100		SNO glutamine amidotransferase family protein	1046	36.15	37.08	41.99	69.65	72.88	72.69	26.93	36.3	35.24	72.55	72.49	67.31	38.4067	71.74	32.8233	70.7833
Os02g0139100_	Os02g0139100		Activator of Hsp90 ATPase; N-terminal domain containing protein	1087	11.15	8.36	11.62	21.23	18.4	22.67	8.35	9.81	6.05	25.77	25.82	27.86	10.3767	20.7667	8.07	26.4833
Os02g0142250_	Os02g0142250		Similar to J013125B21; full insert sequence	1714	0.63	0.83	0.85	1.43	1.76	1.59	0.36	0.71	0.78	1.56	1.26	1.51	0.77	1.5933	0.6167	1.4433
Os02g0145200_	Os02g0145200		Conserved hypothetical protein	1331	0.15	0.46	0.26	1.59	1.25	1.24	0.29	0.39	0.1	0.42	0.58	0.58	0.29	1.36	0.26	0.5267
Os02g0155900_	Os02g0155900		Leucine-rich repeat domain containing protein	1845	0	0	0	0.06	0.07	0.06	0	0.13	0.28	0.03	0.1	0.07	0	0.0633	0.1367	0.0667
Os02g0160250_	Os02g0160250		Hypothetical conserved gene	1993	1.05	0.96	1.22	2.32	2.63	2.84	0.58	0.86	1.23	2.09	3.34	2.46	1.0767	2.5967	0.89	2.63
Os02g0160400_	Os02g0160400		Similar to Monosaccharide transporter 3	2039	75.04	78.69	80.84	261.8	258.78	270.4	22.56	24.61	22.44	216.95	207.12	218.83	78.19	263.66	23.2033	214.3
Os02g0165800_	Os02g0165800		Conserved hypothetical protein	761	5.56	7.53	5.58	15.32	12.41	11.58	3.56	3.98	4.27	13.4	9.93	9.31	6.2233	13.1033	3.9367	10.88
Os02g0195900_	Os02g0195900		Conserved hypothetical protein	379	375.29	362.27	425.45	646.62	692.06	627.66	283.51	336.67	227.11	603.36	535.52	556	387.67	655.4467	282.43	564.96
Os02g0206100_	Os02g0206100		UDP-glucuronosyl/UDP-glucosyltransferase family protein	1998	4.16	3.15	3.16	7.9	6.75	7.94	2.58	1.35	2.46	4.16	4.57	4.6	3.49	7.53	2.13	4.4433
Os02g0210100_	Os02g0210100		Conserved hypothetical protein	6516	0.02	0.02	0	0.01	0.01	0.02	0.03	0	0	0	0	0	0.0133	0.0133	0.01	0
Os02g0215700_	Os02g0215700		Protein kinase; catalytic domain domain containing protein	3209	0.95	1.62	5.13	7.44	6.98	3.44	1.18	3.84	0.83	2.58	2.06	2.76	2.5667	5.9533	1.95	2.4667
Os02g0216200_	Os02g0216200		Conserved hypothetical protein	1488	1.49	1.64	2.01	5.4	4.81	4.12	0.13	0.69	0.59	2.41	3.16	2.06	1.7133	4.7767	0.47	2.5433
Os02g0216400_	Os02g0216400		Conserved hypothetical protein	916	4.54	6.09	3.24	13.8	14.68	18.69	1.3	3.02	4.58	11.5	9.69	10.33	4.6233	15.7233	2.9667	10.5067
Os02g0218300_	Os02g0218300		Non-protein coding transcript	1277	3.48	4.53	2.95	6.6	3.24	5.14	8.97	6.99	5.26	3.82	2.94	8.61	3.6533	4.9933	7.0733	5.1233
Os02g0237801_	Os02g0237801		Hypothetical conserved gene	3715	2.91	3.3	3.16	29.02	23.31	32.03	1.49	1.42	1.36	17.74	17.77	19.16	3.1233	28.12	1.4233	18.2233
Os02g0245301_	Os02g0245301		Hypothetical conserved gene	695	27.18	30.32	31	78.68	71.59	86.98	12.62	19.31	15.87	63.09	60.03	76.66	29.5	79.0833	15.9333	66.5933
Os02g0253700_	Os02g0253700		Conserved hypothetical protein	1117	0	0	0	1.3	1.12	0.74	0	0	0	0.58	0.42	0.78	0	1.0533	0	0.5933
Os02g0253800_	Os02g0253800		Conserved hypothetical protein	603	76.66	83.4	92.67	210.41	204.13	214.81	22.71	27.95	34.87	215.68	186.58	212.17	84.2433	209.7833	28.51	204.81
Os02g0256000_	Os02g0256000		Hypothetical protein	1591	5.04	7.03	6.84	11.23	10.44	11.97	5.36	4.39	3.78	12	9.86	10.83	6.3033	11.2133	4.51	10.8967
Os02g0259850_	Os02g0259850		Hypothetical gene	979	0	0	0	0	0	0	0	0	0	0	0	0	0	0	0	0
Os02g0259900_	Os02g0259900		Conserved hypothetical protein	1555	4.09	4.64	5.71	47.58	48.94	47.02	3.73	4.23	3.45	73.38	75.13	78.36	4.8133	47.8467	3.8033	75.6233
Os02g0264300_	Os02g0264300		Conserved hypothetical protein	1417	11.73	12.92	12.75	20.36	21.46	19.2	9.1	9.01	6.64	17.75	20.65	21.67	12.4667	20.34	8.25	20.0233
Os02g0278400_	Os02g0278400		Cytochrome P450 family protein	3686	0.15	0.18	0.22	0.61	0.35	0.2	0.04	0.17	0.16	0.35	0.13	0.22	0.1833	0.3867	0.1233	0.2333
Os02g0284800_	Os02g0284800		Hypothetical protein	687	62.03	59.76	70.43	127.66	130.64	126.3	64.91	89.12	64.06	140.28	134.54	138.93	64.0733	128.2	72.6967	137.9167
Os02g0301650_	Os02g0301650		Hypothetical gene	908	1.93	2.8	2.27	4.53	4.48	6.08	1.16	2.96	3.3	4.86	3.45	5.45	2.3333	5.03	2.4733	4.5867
Os02g0330601_	Os02g0330601		Non-protein coding transcript	238	18.89	24.83	25.1	32.18	29.38	29.64	14.95	12.76	12.76	27.8	26.14	27.81	22.94	30.4	13.49	27.25
Os02g0446100_	Os02g0446100		Similar to H1005F08.19 protein	1022	9.51	9.65	10.3	22.01	21.32	20.99	1.72	2.42	1.78	17.97	17.33	17.66	9.82	21.44	1.9733	17.6533
Os02g0456100_	Os02g0456100		Similar to Glutelin	1629	1.4	1.31	2.36	4.01	3.38	4.61	0.98	2.6	1.47	4.38	3.17	3.8	1.69	4	1.6833	3.7833
Os02g0457250_	Os02g0457250		Hypothetical gene	792	1.49	2.1	1.58	4.17	4.17	6.02	1.12	1.65	1.11	4.31	6.92	3.83	1.7233	4.7867	1.2933	5.02
Os02g0471100_	Os02g0471100		Conserved hypothetical protein	1024	1.15	1.45	1.01	3.47	3.12	3.05	0.06	0.07	1.28	3.58	2.3	3.57	1.2033	3.2133	0.47	3.15
Os02g0477100_	Os02g0477100		Hypothetical conserved gene	1707	12.03	11.76	12.8	29.1	29.61	28.67	4.15	5.81	5.18	23.61	22.28	24.18	12.1967	29.1267	5.0467	23.3567
Os02g0511100_	Os02g0511100		Similar to Oxidoreductase; short chain dehydrogenase/reductase family protein; expressed	1148	0.24	0.11	0	0.27	0	0.17	0.06	0	0	0	0	0.35	0.1167	0.1467	0.02	0.1167
Os02g0514712_	Os02g0514712		Similar to H0818E04.19 protein	633	2.6	5.49	3.11	7.63	8.52	11.2	2.81	2.82	3.49	6.18	5.35	7.13	3.7333	9.1167	3.04	6.22
Os02g0523201_	Os02g0523201		Non-protein coding transcript	473	36.4	33.32	39.92	82.95	82.58	83.81	30.84	29	28.68	83.26	88.75	81.31	36.5467	83.1133	29.5067	84.44
Os02g0532800_	Os02g0532800		7TM GPCR; rhodopsin-like domain containing protein	1003	3	4.31	2.91	11.72	11.91	18.64	6.43	3.32	3.01	14.16	8.78	11.76	3.4067	14.09	4.2533	11.5667
Os02g0532900_	Os02g0532900		Glycoside hydrolase; family 17 protein	1581	13.18	15.82	14.38	57.55	53.73	60.81	5.9	6.74	4.62	48.49	45.46	45.92	14.46	57.3633	5.7533	46.6233
Os02g0533800_	Os02g0533800		Similar to ATPase inhibitor	761	6.4	7.44	5.91	39.97	35.48	36.94	4.74	5.51	2.36	8.46	9.53	9.02	6.5833	37.4633	4.2033	9.0033
Os02g0541000_	Os02g0541000		Conserved hypothetical protein	604	20.65	31.34	25.36	49.06	52.68	84.27	17.9	17.47	14.15	60.25	38.16	51.81	25.7833	62.0033	16.5067	50.0733
Os02g0566400_	Os02g0566400		Similar to OSIGBa0152K17.7 protein	1702	12.6	15.17	14.38	46.02	41.18	46.02	13.01	14.61	13.37	41.05	37.15	38.95	14.05	44.4067	13.6633	39.05
Os02g0567850_	Os02g0567850		Hypothetical gene	3791	0.87	0.86	1.26	2.63	2.17	1.62	0.47	0.86	0.25	1.87	2.35	2.97	0.9967	2.14	0.5267	2.3967
Os02g0598200_	Os02g0598200		Hypothetical conserved gene	3827	1.63	1.89	1.86	3.48	3.76	4.39	2.01	2.39	1.32	4.26	4.15	3.43	1.7933	3.8767	1.9067	3.9467
Os02g0609000_	Os02g0609000		Hypothetical protein	486	8.79	8.06	6.04	14.62	14.89	14.69	1.62	1.26	1.31	5.7	6.72	9.4	7.63	14.7333	1.3967	7.2733
Os02g0612000_	Os02g0612000		Similar to GrpE protein homolog	1056	6.08	6.69	5.72	19.11	17.62	18.33	6.05	9.19	5.1	29.91	28.46	30.08	6.1633	18.3533	6.78	29.4833
Os02g0612700_	Os02g0612700		BTB domain containing protein	6191	5.61	5.45	4.86	10.99	9.7	12.27	3.53	4.87	3.83	11.02	9.3	9.8	5.3067	10.9867	4.0767	10.04
Os02g0618700_	Os02g0618700		Transmembrane receptor; eukaryota domain containing protein	1685	42.9	45.98	46.67	94.49	95.52	87.47	10.74	11.47	9.38	74.49	73.39	78.5	45.1833	92.4933	10.53	75.46
Os02g0630650_	Os02g0630650		Conserved hypothetical protein	2195	38.46	43.13	41.82	96.3	102.22	102.82	48.07	60.17	45.27	122.12	118.31	129.12	41.1367	100.4467	51.17	123.1833
Os02g0632700_	Os02g0632700		Conserved hypothetical protein	1359	0.24	0.59	1.01	2.58	2.63	1.69	0.98	0.38	0.71	1.54	1.13	1.84	0.6133	2.3	0.69	1.5033
Os02g0638300_	Os02g0638300		Similar to Ferredoxin-thioredoxin reductase; variable chain (FTR-V) (Ferredoxin- thioredoxin reductase subunit A) (FTR-A)	771	14.86	15.74	18.65	33.43	38.48	31.89	9.41	10.01	7.44	33.16	26.57	35.36	16.4167	34.6	8.9533	31.6967
Os02g0652800_	Os02g0652800		Major facilitator superfamily MFS_1 protein	2016	4.52	4.95	4.55	10.31	9.93	9.17	3.4	2.37	3.2	9.74	8.23	11.22	4.6733	9.8033	2.99	9.73
Os02g0665350_	Os02g0665350		Hypothetical gene	2433	0	0	0	0	0.6	0.54	0	0	0	0.79	0	0.34	0	0.38	0	0.3767
Os02g0668000_	Os02g0668000		Membrane protein; At2g17000; predicted domain containing protein	3347	9.97	10.74	11.34	13.1	13.66	14.6	8.15	11.7	9.03	21.68	20.15	22.09	10.6833	13.7867	9.6267	21.3067
Os02g0702300_	Os02g0702300		Conserved hypothetical protein	3300	0.91	1.06	0.8	3.77	3.7	2.91	1.03	1.47	0.78	3.45	2.96	3.51	0.9233	3.46	1.0933	3.3067
Os02g0703300_	Os02g0703300		Protein of unknown function DUF1218 family protein	1065	2.72	2.83	3.34	5.69	6.78	6.62	1.82	2.7	1.25	4.5	2.19	3.71	2.9633	6.3633	1.9233	3.4667
Os02g0705000_	Os02g0705000		NAD(P)-binding domain containing protein	1144	10.16	10.46	11.16	21.73	19.42	22.05	11.66	13.18	10.36	27.49	26.87	28.56	10.5933	21.0667	11.7333	27.64
Os02g0727700_	Os02g0727700		Zinc finger; RING/FYVE/PHD-type domain containing protein	1319	31.98	34.18	32.54	78.91	94.56	97.2	13.98	14.16	11.84	77.23	68.03	67.93	32.9	90.2233	13.3267	71.0633
Os02g0738950_	Os02g0738950		Hypothetical gene	697	0	0	0	0	0	0	0	0	0	0	0	0	0	0	0	0
Os02g0745400_	Os02g0745400		Glycosyl transferase; family 8 protein	1756	0.46	0.47	0.78	0.92	0.94	1.64	1.07	0.35	0.61	1.98	1.7	1.53	0.57	1.1667	0.6767	1.7367
Os02g0760400_	Os02g0760400		Conserved hypothetical protein	1558	9.08	10.51	10.23	21.32	22.93	21.19	10	10.1	8.56	19.79	20.89	17.43	9.94	21.8133	9.5533	19.37
Os02g0767400_	Os02g0767400		Serine/threonine protein kinase-related domain containing protein	3040	6.31	6.74	6.65	13.78	13.31	16.25	2.12	2.01	1.94	16.23	15.31	16.46	6.5667	14.4467	2.0233	16
Os02g0784801_	Os02g0784801		Non-protein coding transcript	600	0	0	0	0	0	0	0	0	0	0	0	0	0	0	0	0
Os02g0789700_	Os02g0789700		Nucleotide-binding; alpha-beta plait domain containing protein	3659	3.43	4	3.69	7.35	7.77	9.29	1.74	1.59	1.58	7.45	6.79	7.03	3.7067	8.1367	1.6367	7.09
Os02g0793200_	Os02g0793200		Pentatricopeptide repeat domain containing protein	2092	0.85	0.97	0.84	2.49	1.66	1.6	0.64	0.4	1.07	1.55	2.08	1.79	0.8867	1.9167	0.7033	1.8067
Os02g0794600_	Os02g0794600		Similar to Copper chaperone COX17-1	644	37.82	29.04	36.13	75.85	68.31	65.55	40.85	45.96	32.02	65.84	67.95	73.31	34.33	69.9033	39.61	69.0333
Os02g0802400_	Os02g0802400		Similar to calcineurin subunit B	1012	38.5	39.82	43.2	83.04	75.1	82.23	29.55	36.18	30.76	60.45	61.23	66.43	40.5067	80.1233	32.1633	62.7033
Os02g0803900_	Os02g0803900		UDP-glucuronosyl/UDP-glucosyltransferase domain containing protein	1823	0.48	1.09	0.61	1.22	2.01	2.32	0.93	0.89	0.36	2.28	1.08	2.02	0.7267	1.85	0.7267	1.7933
Os02g0814000_	Os02g0814000		Protein of unknown function DUF862; eukaryotic domain containing protein	1218	20.65	26.26	26.02	66.32	73.61	81.19	19.11	24.97	21.05	74.79	64.55	76.5	24.31	73.7067	21.71	71.9467
Os02g0821100_	Os02g0821100		Non-protein coding transcript	681	0	0	0	0.2	0.11	0.92	0.27	0	0	0	0	0	0	0.41	0.09	0
Os02g0821600_	Os02g0821600		Similar to mate efflux family protein	1578	9.55	7.15	10.2	17.09	18.16	18.98	10.01	10.07	9.71	22.28	19.92	21.18	8.9667	18.0767	9.93	21.1267
Os02g0828400_	Os02g0828400		Conserved hypothetical protein	1376	6.77	10.27	8.83	13.44	13.24	17.48	13.2	9.24	11.25	17.72	16.05	13.35	8.6233	14.72	11.23	15.7067
Os02g0829000_	Os02g0829000		Hypothetical gene	1763	10.3	7.66	10.63	18.43	19.93	19.61	4.03	7.09	3.18	17.07	17.47	15.15	9.53	19.3233	4.7667	16.5633
Os03g0100100_	Os03g0100100		Pectinesterase inhibitor domain containing protein	827	426.14	463.09	489.87	1333.45	1334.66	1430.44	141.48	162.28	147.81	1276.95	1208.63	1301.34	459.7	1366.1833	150.5233	1262.3067
Os03g0128866_	Os03g0128866		Non-protein coding transcript	2040	0.11	0.1	0.23	1.13	1.35	1.09	0.38	0.05	0.12	0.91	0.47	1.11	0.1467	1.19	0.1833	0.83
Os03g0131825_	Os03g0131825		Hypothetical protein	768	0	0	0	0	0	0	0	0	0	0	0	0	0	0	0	0
Os03g0172100_	Os03g0172100		Similar to Leucine zipper protein	509	0.41	2.1	0.91	2.67	1.96	5.62	2.64	0	2.63	2.28	0.84	1.62	1.14	3.4167	1.7567	1.58
Os03g0178500_	Os03g0178500		Alpha/beta hydrolase family protein	1347	33.03	35.28	36.29	71.38	72.09	81.32	16.2	18.1	16.4	66.21	58.36	62.04	34.8667	74.93	16.9	62.2033
Os03g0184300_	Os03g0184300		Conserved hypothetical protein	2160	0.48	0.48	0.54	2.16	2.26	2.12	0.28	0.9	0.91	1.04	1.51	1.3	0.5	2.18	0.6967	1.2833
Os03g0187700_	Os03g0187700		Target SNARE coiled-coil region domain containing protein	715	39.03	34.81	39.4	90.86	89.85	88.14	38.06	41.95	29.39	91.75	86.15	98.13	37.7467	89.6167	36.4667	92.01
Os03g0189300_	Os03g0189300		Conserved hypothetical protein	1634	21.03	22.53	25.11	54.3	58.68	59.79	7.44	5.76	5.58	52.35	47.58	50.1	22.89	57.59	6.26	50.01
Os03g0191700_	Os03g0191700		Armadillo-like helical domain containing protein	2774	2.59	2.54	2.68	7.46	7.47	7.25	3.18	3.36	3.6	7.85	7.3	6.86	2.6033	7.3933	3.38	7.3367
Os03g0200400_	Os03g0200400		Conserved hypothetical protein	820	32.55	36.48	38.72	61.79	59.03	64.41	22.65	25.28	22.67	57.42	53.55	57.72	35.9167	61.7433	23.5333	56.23
Os03g0219400_	Os03g0219400		Glycoside hydrolase; family 20 protein	2150	20.26	21.7	20.18	52.48	49.14	57.72	15.89	19.33	16.73	45.54	40.38	47.74	20.7133	53.1133	17.3167	44.5533
Os03g0221200_	Os03g0221200		Similar to Homocysteine S-methyltransferase 1 (EC 2.1.1.10) (S- methylmethionine:homocysteine methyltransferase 1) (SMM:Hcy S- methyltransferase 1) (ZmHMT-1)	1587	0.9	1.44	0.66	3.9	3.79	4.12	1.42	2.25	1.85	3.94	4.36	3.54	1	3.9367	1.84	3.9467
Os03g0222100_	Os03g0222100		Similar to Topoisomerase-like protein	2587	334.9	340.57	357.57	825.16	790.49	808.93	153.68	181.74	169.58	735.2	749.1	771.67	344.3467	808.1933	168.3333	751.99
Os03g0263700_	Os03g0263700		Similar to glycine-rich protein	683	122.9	115.49	116.11	267.9	264.3	264	105.33	102.92	102.57	254.42	240.41	263.78	118.1667	265.4	103.6067	252.87
Os03g0267100_	Os03g0267100		Hypothetical protein	4022	0.28	0.18	0.11	0.47	0.52	0.63	0.29	0.34	0.26	0.57	0.68	0.77	0.19	0.54	0.2967	0.6733
Os03g0270800_	Os03g0270800		Conserved hypothetical protein	680	5.35	12.44	7.01	16.77	20.1	42.25	16.3	5.77	6.15	22.96	7.23	9.34	8.2667	26.3733	9.4067	13.1767
Os03g0278400_	Os03g0278400		Similar to ADP ribosylation GTPase-like protein (Fragment)	1886	41.8	43.29	46.53	127.95	125.63	128.46	32.75	32.59	26.96	111.65	106.73	117	43.8733	127.3467	30.7667	111.7933
Os03g0282232_	Os03g0282232		Conserved hypothetical protein	501	0.14	0	0.68	0.48	0.22	2.16	0	0	0	0.86	1.54	2.1	0.2733	0.9533	0	1.5
Os03g0282300_	Os03g0282300		Hypothetical conserved gene	1445	0.46	0.43	0.33	3.33	3.16	3.05	0.04	0.06	0.03	1.05	1.18	1.25	0.4067	3.18	0.0433	1.16
Os03g0295866_	Os03g0295866		Transcription factor IIS; N-terminal domain containing protein	1605	0.32	0.48	0.17	1.24	1.6	1.01	0.58	0.32	0.54	0.78	1.27	0.89	0.3233	1.2833	0.48	0.98
Os03g0297700_	Os03g0297700		Pentatricopeptide repeat domain containing protein	1329	24.45	22.98	27.87	59.1	59.52	62	16.78	19.63	16.69	49.95	51.05	53.14	25.1	60.2067	17.7	51.38
Os03g0321800_	Os03g0321800		Similar to WRKY transcription factor 55	1891	7.13	10.77	7.72	21.29	17.87	21.16	8.92	10.57	7.31	17.11	14.16	15.81	8.54	20.1067	8.9333	15.6933
Os03g0323100_	Os03g0323100		Conserved hypothetical protein	989	6.98	7.69	6.68	24.39	20.35	20.72	5.27	4.79	6.75	25.67	22.25	24.1	7.1167	21.82	5.6033	24.0067
Os03g0356470_	Os03g0356470		Hypothetical conserved gene	1024	4.06	4.2	4.35	6.93	7.85	8.07	2.82	2.82	2.82	5.17	6.24	7.29	4.2033	7.6167	2.82	6.2333
Os03g0365700_	Os03g0365700		Hypothetical conserved gene	3340	0.05	0.03	0.16	0.92	0.83	0.77	0.02	0.05	0.13	0.21	0.27	0.1	0.08	0.84	0.0667	0.1933
Os03g0366900_	Os03g0366900		Nucleic acid-binding; OB-fold domain containing protein	1019	5.65	5.96	6.77	13.18	13.78	13.35	2.69	2.72	3.57	11.19	12.15	12.31	6.1267	13.4367	2.9933	11.8833
Os03g0382100_	Os03g0382100		Thiolase-like; subgroup domain containing protein	2001	0	0.12	0	4.12	3.57	4.44	0	0	0	3.84	2.93	2.07	0.04	4.0433	0	2.9467
Os03g0397600_	Os03g0397600		Glycoside hydrolase; family 17 protein	1529	1.31	2.08	1.5	4.43	4.46	3.55	1.11	0.69	1.87	2.48	1.91	3.39	1.63	4.1467	1.2233	2.5933
Os03g0400600_	Os03g0400600		Conserved hypothetical protein	750	28.81	35.78	36.78	86.41	73.61	97.59	35.46	31.5	19.94	98.08	82.35	91.09	33.79	85.87	28.9667	90.5067
Os03g0401951_	Os03g0401951		Hypothetical gene	637	3.09	2.52	1.26	5.11	11.61	7.12	1.8	1.06	1.8	4.83	5.64	6.24	2.29	7.9467	1.5533	5.57
Os03g0431550_	Os03g0431550		Glycosyl transferase; family 20 domain containing protein	1394	3.9	3.4	5.87	9.43	7.61	7.86	3.64	2.42	1.86	8.27	7.45	10.9	4.39	8.3	2.64	8.8733
Os03g0566600_	Os03g0566600		Methyltransferase FkbM domain containing protein	1158	6.92	5.71	6.79	14.61	13.56	12.73	5.1	6.69	5.66	14.55	11.1	12.58	6.4733	13.6333	5.8167	12.7433
Os03g0570800_	Os03g0570800		Multi antimicrobial extrusion protein MatE family protein	1732	0.11	0.03	0.08	0.17	0	0	0.14	0.18	0	0.07	0	0.04	0.0733	0.0567	0.1067	0.0367
Os03g0575700_	Os03g0575700		Conserved hypothetical protein	919	32.84	36.72	32.66	52.92	63.32	57.41	19.38	19.59	16.83	64.06	59.07	64.51	34.0733	57.8833	18.6	62.5467
Os03g0589500_	Os03g0589500		Conserved hypothetical protein	1306	0.41	0.33	0.48	4.76	3.84	3.28	0.15	0.71	0.11	3.1	3.45	2.28	0.4067	3.96	0.3233	2.9433
Os03g0598002_	Os03g0598002		Hypothetical gene	1209	2.73	1.72	2.32	6.51	5.68	7.68	3.17	2.99	2.27	6.6	4.71	5.89	2.2567	6.6233	2.81	5.7333
Os03g0607100_	Os03g0607100		Hypothetical conserved gene	477	20.88	24.02	24.11	63.14	57.45	56.53	19.14	13.93	16.45	55.95	57.89	61.82	23.0033	59.04	16.5067	58.5533
Os03g0627900_	Os03g0627900		Similar to H0102C09.1 protein	4204	0.13	0.06	0.09	0.11	0.06	0.19	0	0.09	0	0.05	0.09	0.09	0.0933	0.12	0.03	0.0767
Os03g0628800_	Os03g0628800		Similar to H1flk (Fragment)	1955	4.24	3.63	4.69	18.6	19.07	17.45	2.65	2.89	1.44	18.03	14.06	17.25	4.1867	18.3733	2.3267	16.4467
Os03g0641250_	Os03g0641250		Hypothetical gene	1756	0.35	0.35	0.84	1.26	1.01	1.6	0.25	0.32	0.04	0.54	1.33	0.6	0.5133	1.29	0.2033	0.8233
Os03g0650700_	Os03g0650700		Translation elongation factor EFG/EF2; C-terminal domain containing protein	3313	2.87	2.22	3	7.01	6.58	5.74	2.21	2.77	2.53	4.63	4.37	5.06	2.6967	6.4433	2.5033	4.6867
Os03g0680500_	Os03g0680500		Ankyrin repeat domain containing protein	1747	0.79	0.71	0.79	1.49	1.3	1.52	0.63	0.68	0.68	1.79	2.09	2.14	0.7633	1.4367	0.6633	2.0067
Os03g0680566_	Os03g0680566		Tetratricopeptide TPR-1 domain containing protein	1188	0.63	0.61	0.98	2.05	1.78	1.72	0.49	0.43	0.3	1.31	0.72	0.81	0.74	1.85	0.4067	0.9467
Os03g0695400_	Os03g0695400		Ankyrin repeat containing protein	876	114.05	121.74	130.35	268.4	259.24	272.05	34.49	38.94	36.39	200.05	186.62	211.81	122.0467	266.5633	36.6067	199.4933
Os03g0700600_	Os03g0700600		Hypothetical protein	882	9.7	13.28	13.75	32.06	31.52	32.35	16.2	22.27	18.82	34.32	35	38.86	12.2433	31.9767	19.0967	36.06
Os03g0701100_	Os03g0701100		Similar to Prp18 domain containing protein; expressed	2854	0.11	0.11	0	64.12	60.18	64.14	0.89	0.44	0.61	50.17	46.3	51.1	0.0733	62.8133	0.6467	49.19
Os03g0745600_	Os03g0745600		Uncharacterised protein family UPF0005 domain containing protein	999	4.55	6.52	6.29	19.89	18.08	23.28	8.82	6.84	7.4	24.86	23.47	21.14	5.7867	20.4167	7.6867	23.1567
Os03g0750100_	Os03g0750100		Similar to TPR Domain containing protein; expressed	1062	14.93	19.9	21.15	41.45	42.65	43.54	23.26	28.31	22.3	37.21	38.82	40.05	18.66	42.5467	24.6233	38.6933
Os03g0775600_	Os03g0775600		Similar to predicted protein	1508	15.99	15.31	20.05	24.16	22.93	21.81	15.48	14.7	14.11	22.09	24.82	23.2	17.1167	22.9667	14.7633	23.37
Os03g0785500_	Os03g0785500		Protein of unknown function DUF284; transmembrane eukaryotic family protein	1415	9.31	8.73	9.38	18.28	16.07	19.07	7.69	6.89	9.49	15.47	15.18	16.51	9.14	17.8067	8.0233	15.72
Os03g0811200_	Os03g0811200		BRCT domain containing protein	3340	4.79	5.49	4.34	12.19	11.94	10.4	2.73	2.01	2.49	6.8	7.5	7.84	4.8733	11.51	2.41	7.38
Os03g0823301_	Os03g0823301		Hypothetical conserved gene	254	14.83	10.67	1.79	46.67	34.4	30.27	0.45	8.32	0.43	25.4	10.96	29.31	9.0967	37.1133	3.0667	21.89
Os03g0826200_	Os03g0826200		Conserved hypothetical protein	583	3.73	3.5	1.94	4.18	6.15	3.1	2.52	1.68	1.27	6.32	4.09	3.99	3.0567	4.4767	1.8233	4.8
Os03g0830600_	Os03g0830600		Pectinesterase inhibitor domain containing protein	827	393.33	438.45	414.9	1066.28	1028.98	1216.86	185.62	199.7	168.98	981.55	850.6	925.15	415.56	1104.04	184.7667	919.1
Os03g0833500_	Os03g0833500		Hypothetical protein	2967	2.88	3.27	3.72	7.52	5.97	6.41	1.43	1.04	1.26	5.17	4.8	4.99	3.29	6.6333	1.2433	4.9867
Os03g0844800_	Os03g0844800		Conserved hypothetical protein	1304	164.32	228.72	180.99	386.37	413.89	622.87	104.13	94.14	80.78	405.34	236.16	294.92	191.3433	474.3767	93.0167	312.14
Os03g0852700_	Os03g0852700		Pentatricopeptide repeat domain containing protein	1799	3.44	2.79	3.11	6.89	8.64	8.04	2.24	1.59	2.47	6.41	6.72	7.48	3.1133	7.8567	2.1	6.87
Os04g0103601_	Os04g0103601		Conserved hypothetical protein	469	0.46	0.86	1.2	91.3	96.74	97.04	1.74	3.37	0.47	50.21	59.4	59.13	0.84	95.0267	1.86	56.2467
Os04g0103800_	Os04g0103800		Hypothetical protein	922	31.83	35.15	32.27	102.33	93.1	95.36	12.76	11.83	14.05	82.27	79.39	77.38	33.0833	96.93	12.88	79.68
Os04g0108101_	Os04g0108101		Hypothetical protein	392	0.77	0	0	68.14	64.09	68.04	0	0	0	66.84	65.29	69.23	0.2567	66.7567	0	67.12
Os04g0124233_	Os04g0124233		Similar to 3-N-debenzoyl-2-deoxytaxol N-benzoyltransferase	677	0	0	0	0	0	0	0	0	0	0	0	0	0	0	0	0
Os04g0150300_	Os04g0150300		Conserved hypothetical protein	2381	0	0.05	0.03	0.16	0.23	0.09	0	0.15	0.05	0.19	0.22	0	0.0267	0.16	0.0667	0.1367
Os04g0175000_	Os04g0175000		Hypothetical protein	1513	2.03	0.92	1.64	2.77	2.83	2.7	1.73	1.91	1.07	3.35	2.2	2.45	1.53	2.7667	1.57	2.6667
Os04g0191000_	Os04g0191000		Similar to OSIGBa0114M03.4 protein	5006	58.12	59.73	61.76	170.2	167.61	167.32	21.68	25.21	28.13	98.49	101.39	105.7	59.87	168.3767	25.0067	101.86
Os04g0193950_	Os04g0193950		Disease resistance protein domain containing protein	2490	0	0.02	0	0.02	0	0.02	0.05	0	0	0.09	0	0.02	0.0067	0.0133	0.0167	0.0367
Os04g0208450_	Os04g0208450		Hypothetical gene	469	5.97	6.48	7.91	24.27	32.87	34.94	2.39	3.6	3.26	13.54	12.15	14.21	6.7867	30.6933	3.0833	13.3
Os04g0217500_	Os04g0217500		Hypothetical conserved gene	572	33.65	35.21	37.27	82.49	95.84	107.33	22.76	27.3	23.33	92.67	71.51	85.7	35.3767	95.22	24.4633	83.2933
Os04g0219200_	Os04g0219200		Hypothetical conserved gene	1369	0.77	0.55	0.79	4.33	4.5	4.38	0	0.24	0.16	3.05	2.73	3.96	0.7033	4.4033	0.1333	3.2467
Os04g0221450_	Os04g0221450		Hypothetical gene	4196	0	0.01	0.01	0.03	0.01	0.01	0.01	0	0.03	0.03	0.03	0.05	0.0067	0.0167	0.0133	0.0367
Os04g0272400_	Os04g0272400		Protein of unknown function DUF266; plant family protein	1597	39.12	42.39	42.01	105.17	102.62	115.48	10.88	12.43	8.91	76.71	72.39	82.87	41.1733	107.7567	10.74	77.3233
Os04g0330900_	Os04g0330900		Similar to OSIGBa0113K06.11 protein	2744	3.18	5.61	4.55	12.56	6.31	15.81	3.39	7.82	2.78	13.57	17.44	9.16	4.4467	11.56	4.6633	13.39
Os04g0343900_	Os04g0343900		Conserved hypothetical protein	540	6.01	5.48	8.12	13.99	15.31	14.88	0	0.17	1.09	10.39	7.26	7.19	6.5367	14.7267	0.42	8.28
Os04g0344100_	Os04g0344100		Similar to OSIGBa0106G08.3 protein	2140	2.58	2.19	1.91	41.57	42.61	41.9	1.03	1.06	1.63	19.03	18.85	17.58	2.2267	42.0267	1.24	18.4867
Os04g0354200_	Os04g0354200		Similar to OSIGBa0092G14.5 protein	2373	1.07	1.12	1.19	3.62	3	3.66	0.07	0.15	0.08	0.79	0.57	0.84	1.1267	3.4267	0.1	0.7333
Os04g0355500_	Os04g0355500		Similar to OSIGBa0147J02.3 protein	1486	2.21	1.29	1.67	9.49	9.33	7.8	0.29	0.3	0.24	5.89	5.86	5.98	1.7233	8.8733	0.2767	5.91
Os04g0370900_	Os04g0370900		Similar to H0607F01.5 protein	2547	0	0.05	0	0	0	0	0	0	0	0	0	0	0.0167	0	0	0
Os04g0381600_	Os04g0381600		GTPase EngC family protein	1858	10.44	10.12	9.92	22.19	26.25	24.85	12.28	13.48	12.97	27.8	25.53	28.1	10.16	24.43	12.91	27.1433
Os04g0404800_	Os04g0404800		Similar to H0502B11.5 protein	2574	5.48	6.16	6.01	18.75	17.27	18.34	4.89	6.37	6.53	12.39	11.93	14.02	5.8833	18.12	5.93	12.78
Os04g0416900_	Os04g0416900		Similar to OSIGBa0092M08.9 protein	516	6.69	8.63	11.86	16.59	17.03	16.38	9.87	5.96	8.2	25.53	23.98	24.26	9.06	16.6667	8.01	24.59
Os04g0420700_	Os04g0420700		Hypothetical protein	1633	0.14	0.57	0.6	0.62	0.86	0.2	0.09	0.12	0.51	0.67	0.21	0.69	0.4367	0.56	0.24	0.5233
Os04g0441700_	Os04g0441700		Hypothetical protein	1449	44.09	57.77	45.82	93.01	84.81	107.54	62.17	65.04	57.85	123.17	87.98	102.96	49.2267	95.12	61.6867	104.7033
Os04g0443951_	Os04g0443951		Hypothetical protein	771	0	0	0	0.93	1.43	1.7	0	0	0	0.57	0	0.2	0	1.3533	0	0.2567
Os04g0445100_	Os04g0445100		Similar to 22.7 kDa class IV heat shock protein precursor	931	0.08	0	0	82.68	80.49	86.57	0	0.54	0.23	82.07	83.27	89.49	0.0267	83.2467	0.2567	84.9433
Os04g0446000_	Os04g0446000		Similar to OSIGBa0140O07.11 protein	5488	0.11	0.11	0.12	0.38	0.41	0.48	0.03	0.11	0.05	0.28	0.32	0.33	0.1133	0.4233	0.0633	0.31
Os04g0446600_	Os04g0446600		Similar to OSIGBa0140O07.16 protein	1813	4.63	4.45	5.45	9.02	9.86	8.96	3.45	4.16	3.95	8.96	10.04	9.36	4.8433	9.28	3.8533	9.4533
Os04g0451000_	Os04g0451000		Hypothetical protein	1441	0.04	0	0.33	4.34	3.93	4.66	0.06	0	0.14	3.01	0.72	2	0.1233	4.31	0.0667	1.91
Os04g0453950_	Os04g0453950		Similar to zinc finger; C3HC4 type family protein	693	0.2	0.27	0.2	0.47	0.65	0.26	0.09	1.32	0.58	0.67	0	0	0.2233	0.46	0.6633	0.2233
Os04g0470801_	Os04g0470801		Hypothetical protein	1287	0	0.21	0.06	0.36	0	0.1	0	0	0	0	0	0.11	0.09	0.1533	0	0.0367
Os04g0482900_	Os04g0482900		Similar to H0525D09.12 protein	740	31.65	29.25	33.72	63.73	66.34	64.61	14.9	19.11	15.37	58.41	52.69	59.82	31.54	64.8933	16.46	56.9733
Os04g0484300_	Os04g0484300		Conserved hypothetical protein	1333	12.65	13.89	14.52	30.24	26.87	26.96	2.75	2.47	4.29	27.23	24.56	27.18	13.6867	28.0233	3.17	26.3233
Os04g0494300_	Os04g0494300		Hypothetical gene	652	0	0	0	0	0	0.12	0	0.38	0	0	0	0	0	0.04	0.1267	0
Os04g0496000_	Os04g0496000		Glucose/ribitol dehydrogenase family protein	810	4.62	2.03	4.38	6.31	5.92	13.33	2.44	5.12	6.2	9.44	9.77	6.87	3.6767	8.52	4.5867	8.6933
Os04g0508600_	Os04g0508600		Transmembrane receptor; eukaryota domain containing protein	1626	120.28	132.53	136.65	298.62	296.68	316.45	30.44	33.92	32.1	224.71	216.23	226.65	129.82	303.9167	32.1533	222.53
Os04g0511500_	Os04g0511500		Hypothetical protein	555	0	0	0	0	0	0	0	0	0	0	0	0	0	0	0	0
Os04g0538000_	Os04g0538000		Tetratricopeptide TPR-1 domain containing protein	1963	3.21	3.39	3.12	13.63	12.61	12.83	5.08	4.95	5.71	12.76	13.86	11.78	3.24	13.0233	5.2467	12.8
Os04g0561200_	Os04g0561200		Similar to cellular retinaldehyde-binding/triple function; C-terminal	842	0.65	0.62	1.2	5.13	6.79	7.06	1.97	4.42	2.91	5.74	4.99	6.4	0.8233	6.3267	3.1	5.71
Os04g0600000_	Os04g0600000		Similar to Transfactor-like protein	1656	2.28	1.94	2.25	8.9	8.9	9	1.14	1.26	1.29	7.85	8.54	8.25	2.1567	8.9333	1.23	8.2133
Os04g0607566_	Os04g0607566		Hypothetical protein	651	1.78	1.24	1.54	2.47	1.93	2.22	1.64	1.92	1.72	2.19	2.89	2.45	1.52	2.2067	1.76	2.51
Os04g0611400_	Os04g0611400		Similar to Vacuolar sorting receptor 7 precursor (AtVSR7) (Epidermal growth factor receptor-like protein 3) (AtELP3) (BP80-like protein f) (AtBP80f)	2255	0.05	0.08	0.06	0.62	0.65	0.59	0.05	0.05	0.11	0.63	0.42	0.79	0.0633	0.62	0.07	0.6133
Os04g0617700_	Os04g0617700		Similar to H0313F03.6 protein	512	11.67	12.24	9.54	19.41	30.35	26.53	13.85	11.46	8.53	23.44	18.08	18.95	11.15	25.43	11.28	20.1567
Os04g0634800_	Os04g0634800		Similar to H0315F07.8 protein	525	5.76	7.33	6.21	11.78	11.56	10.15	6.54	6.21	3.23	8.28	3.09	6.46	6.4333	11.1633	5.3267	5.9433
Os04g0638300_	Os04g0638300		Hypothetical protein	1281	1.35	1.12	0.6	2.86	2.99	3.69	1.75	0.98	1.03	2.78	2.82	2.69	1.0233	3.18	1.2533	2.7633
Os04g0641250_	Os04g0641250		Hypothetical protein	918	3.24	3.4	2.44	2.36	3.79	6.06	1.14	0	0.84	1.52	0.92	1.3	3.0267	4.07	0.66	1.2467
Os04g0668000_	Os04g0668000		Conserved hypothetical protein	586	8.46	6.36	8.83	20.58	14.71	22.37	3.52	4.7	4.27	20.82	15.47	15.83	7.8833	19.22	4.1633	17.3733
Os04g0669100_	Os04g0669100		Conserved hypothetical protein	1168	36.87	39.45	33.77	71.29	69.35	71.53	25.73	33.27	21.31	60.27	62.72	59.87	36.6967	70.7233	26.77	60.9533
Os04g0674400_	Os04g0674400		Similar to Anamorsin (Cytokine induced apoptosis inhibitor 1) (CUA001). Splice isoform 2	1378	36.57	35.01	39.79	71.2	76.12	66.81	29.78	32.85	29.29	59.96	65.63	59.12	37.1233	71.3767	30.64	61.57
Os04g0675101_	Os04g0675101		ATPase-like; ATP-binding domain domain containing protein	7160	0.19	0.15	0.11	0.14	0.21	0.23	0.3	0.35	0.31	0.08	0.15	0.17	0.15	0.1933	0.32	0.1333
Os05g0104750_	Os05g0104750		Conserved hypothetical protein	249	0	0	0	0	0	0	0	0	0	0	0	0	0	0	0	0
Os05g0108200_	Os05g0108200		Hypothetical protein	564	0	0	0	0	0	0	0	0.16	0	0	0	0	0	0	0.0533	0
Os05g0115200_	Os05g0115200		Non-protein coding transcript	910	4.56	5.34	4.72	7.9	7.72	9.04	2.5	3.56	5.23	6.88	7.66	8.49	4.8733	8.22	3.7633	7.6767
Os05g0129900_	Os05g0129900		Tetratricopeptide-like helical domain containing protein	1648	7.64	6.88	8.8	31.98	30.64	30.52	8.23	9.01	10.43	21.53	20.08	21.99	7.7733	31.0467	9.2233	21.2
Os05g0148400_	Os05g0148400		Hypothetical protein	832	1.82	2.97	1.72	4.9	6.48	10.77	3.99	3.27	1.45	7.03	3.11	4.62	2.17	7.3833	2.9033	4.92
Os05g0149100_	Os05g0149100		C2 calcium-dependent membrane targeting domain containing protein	1068	58.3	82.45	74.94	128.29	133.16	159.66	30.92	28.58	21.84	118.81	86.79	101.52	71.8967	140.37	27.1133	102.3733
Os05g0151200_	Os05g0151200		TspO/MBR-related protein family protein	829	4.62	5.03	3.94	12.24	14.07	14.88	7.15	5.43	3.11	9.77	6.7	8.48	4.53	13.73	5.23	8.3167
Os05g0153400_	Os05g0153400		Pentatricopeptide repeat domain containing protein	1698	0.49	0.58	0.52	1.33	1.43	1.29	0.33	0.53	0.96	1.79	1.68	1.52	0.53	1.35	0.6067	1.6633
Os05g0156401_	Os05g0156401		Hypothetical gene	369	0	0	0	0	0	0	0	0	0	0	0	0	0	0	0	0
Os05g0167300_	Os05g0167300		Hypothetical conserved gene	4291	0.01	0	0.07	0.01	0.07	0.01	0.03	0	0	0	0.04	0.03	0.0267	0.03	0.01	0.0233
Os05g0173800_	Os05g0173800		TPP-binding enzymes; conserved site domain containing protein	935	22.35	29.55	22.34	44.42	52.16	83.99	17.34	13.81	10.91	57.67	41.14	46.09	24.7467	60.19	14.02	48.3
Os05g0177800_	Os05g0177800		Similar to UDP-glycosyltransferase UGT98B4	1445	0.65	0.79	0.91	3.13	1.78	2.71	0.49	0.97	0.68	2.7	2.68	3.67	0.7833	2.54	0.7133	3.0167
Os05g0190000_	Os05g0190000		Hypothetical gene	1015	14.55	21.51	17.54	23.46	25.52	41.38	8.15	4.88	3.29	20.79	14.75	16.53	17.8667	30.12	5.44	17.3567
Os05g0192500_	Os05g0192500		Conserved hypothetical protein	489	0.21	0.8	0	2.77	1.3	2.86	0	1.45	1.08	1.81	0.83	1.48	0.3367	2.31	0.8433	1.3733
Os05g0195500_	Os05g0195500		Conserved hypothetical protein	477	0	0.42	0	4.99	5	4.08	0.84	0.44	0	5.28	3.7	5.54	0.14	4.69	0.4267	4.84
Os05g0195901_	Os05g0195901		Hypothetical gene	384	0	0	0	0.33	0	0	0	0	0	0	0	0	0	0.11	0	0
Os05g0200500_	Os05g0200500		Similar to Casein kinase-like protein	2690	9.64	10.77	10.8	20.58	20.06	21.7	11.18	14.46	13.24	21.08	21.69	20.71	10.4033	20.78	12.96	21.16
Os05g0209200_	Os05g0209200		Hypothetical gene	694	0.47	0.89	0.61	15.6	16.98	16.97	0.45	0.47	0.24	10.8	13.21	16.61	0.6567	16.5167	0.3867	13.54
Os05g0209301_	Os05g0209301		Hypothetical protein	508	5.72	7.23	8.23	20.8	23.55	30.73	6.37	5.42	3.02	28.09	26.64	31	7.06	25.0267	4.9367	28.5767
Os05g0227800_	Os05g0227800		Homeodomain-like containing protein	1574	13.27	13.33	13.41	48.54	43.21	45.78	7.13	6.97	7.47	38.58	40.87	41.08	13.3367	45.8433	7.19	40.1767
Os05g0231600_	Os05g0231600		Similar to Aquaglyceroporin (Tonoplast intrinsic protein (Tipa))	872	9.32	10	8.55	16.87	17.33	18.13	2.31	2.05	1.61	14.12	12.82	12.18	9.29	17.4433	1.99	13.04
Os05g0237400_	Os05g0237400		Similar to Viroid symptom modulation protein	2021	19.73	26.49	21.16	46.02	51.27	60.31	16.04	15.83	13.36	56.23	48.42	51.21	22.46	52.5333	15.0767	51.9533
Os05g0237501_	Os05g0237501		Hypothetical gene	838	8.49	5.99	13.22	26.02	12.78	8.18	0	0	0	11.39	17	14.75	9.2333	15.66	0	14.38
Os05g0239400_	Os05g0239400		Conserved hypothetical protein	1311	0	0	0.11	0.14	0	0	0	0	0	0.05	0	0	0.0367	0.0467	0	0.0167
Os05g0249100_	Os05g0249100		Conserved hypothetical protein	1928	0	0.04	0	0.18	0.19	0.37	0	0	0.09	0.45	0.45	0.52	0.0133	0.2467	0.03	0.4733
Os05g0267100_	Os05g0267100		Similar to Transporter-like protein	2254	0.56	0.11	0	0.21	0.03	0.12	0	0.41	0.09	0.17	0.24	0.28	0.2233	0.12	0.1667	0.23
Os05g0277350_	Os05g0277350		Similar to Leucine Rich Repeat family protein; expressed	489	0.87	1.38	0.91	4.89	3.51	4.87	0.42	2.07	1.35	4.83	3.37	5.1	1.0533	4.4233	1.28	4.4333
Os05g0278950_	Os05g0278950		Similar to ATP-dependent Clp protease proteolytic subunit	715	0	0	0	0	0	0	0	0	0	0	0	0	0	0	0	0
Os05g0296800_	Os05g0296800		Similar to Retrotransposon Karma DNA; complete sequence	897	0.1	0.19	0.29	0.73	0.59	0.87	0.35	0.17	0.17	1.19	1.02	1.38	0.1933	0.73	0.23	1.1967
Os05g0296900_	Os05g0296900		Hypothetical conserved gene	508	91.49	103.28	105.56	207.9	213.15	227.94	65.47	91.3	54.77	177.26	169.5	160.04	100.11	216.33	70.5133	168.9333
Os05g0302600_	Os05g0302600		TRAM; LAG1 and CLN8 homology domain containing protein	1362	27.49	31.43	33.27	95.74	87.2	90.12	16.85	17.12	16.44	67.94	64.68	67.64	30.73	91.02	16.8033	66.7533
Os05g0311600_	Os05g0311600		Similar to Transposase	1388	33.44	33.55	35.38	68.23	66.73	72.19	4.82	5.97	5.47	52.64	55.57	58.32	34.1233	69.05	5.42	55.51
Os05g0313700_	Os05g0313700		Conserved hypothetical protein	2054	2.54	2.72	3.18	7.98	7.59	7.03	1.3	1.13	1.6	7.1	7.37	5.39	2.8133	7.5333	1.3433	6.62
Os05g0331900_	Os05g0331900		Conserved hypothetical protein	3537	5.36	4.6	5.41	11.07	9.36	9.95	0.9	1.42	0.96	10.04	11.42	10.28	5.1233	10.1267	1.0933	10.58
Os05g0357500_	Os05g0357500		Similar to Integral membrane protein DUF6 containing protein; expressed	1167	0	0	0	0	0	0	0.56	0.23	0.3	0	0	0.06	0	0	0.3633	0.02
Os05g0365000_	Os05g0365000		Conserved hypothetical protein	1114	20.13	19.39	20.29	34.66	29.62	34.35	27.54	28.73	20.71	37.06	29.03	36.15	19.9367	32.8767	25.66	34.08
Os05g0366200_	Os05g0366200		Similar to Beta-glucosidase 20	387	8.63	8.11	8.13	34.19	32.37	32.28	1.32	2.64	1.91	27.12	28.11	30.54	8.29	32.9467	1.9567	28.59
Os05g0387800_	Os05g0387800		Acyl-CoA N-acyltransferase domain containing protein	1889	2.98	3.48	4.36	5.33	4.46	5.49	4.28	5.22	3.41	5.54	4.61	4.84	3.6067	5.0933	4.3033	4.9967
Os05g0390932_	Os05g0390932		Hypothetical protein	1470	2.33	3.42	4.36	10.31	7.85	8.27	4.42	4.07	4.15	10.66	10.81	9.79	3.37	8.81	4.2133	10.42
Os05g0407100_	Os05g0407100		Four F5 protein family protein	468	2.31	5.51	3.22	130.72	137.14	204.67	4.56	6.39	2.85	147.05	76.69	110.52	3.68	157.51	4.6	111.42
Os05g0418600_	Os05g0418600		Hypothetical conserved gene	635	140.04	228.62	178.13	382.03	403.31	584.92	155.58	172.84	120.34	471.25	288.13	344.76	182.2633	456.7533	149.5867	368.0467
Os05g0420000_	Os05g0420000		Hypothetical protein	792	4.18	3.83	3.65	6.92	8.37	10.19	6.26	5.49	4.24	9.17	7.48	10.8	3.8867	8.4933	5.33	9.15
Os05g0426100_	Os05g0426100		Similar to predicted protein	2017	9.96	12.89	10.38	33.36	34.84	39.32	9.71	6.5	5.48	31.78	28.02	27.42	11.0767	35.84	7.23	29.0733
Os05g0427100_	Os05g0427100		Octicosapeptide/Phox/Bem1p domain containing protein	1852	15.39	19.46	16.97	50.36	51.01	71.89	20.24	15.27	10.96	44.96	32.43	37.82	17.2733	57.7533	15.49	38.4033
Os05g0447700_	Os05g0447700		Tetratricopeptide-like helical domain containing protein	2098	68.42	72.99	69.64	155.85	160.56	166.76	28.73	35.64	28.79	151.39	141.46	156.49	70.35	161.0567	31.0533	149.78
Os05g0457000_	Os05g0457000		Cytochrome c oxidase; subunit VIIa domain containing protein	2016	0.1	0.14	0.13	1.2	1.03	1.16	0.18	0.37	0	0.17	0.24	0.21	0.1233	1.13	0.1833	0.2067
Os05g0460475_	Os05g0460475		Similar to Histone H2B.11	321	16.44	24.12	23.71	54.04	75.75	79.32	18.24	17.86	15.91	68.58	66.63	65.1	21.4233	69.7033	17.3367	66.77
Os05g0490200_	Os05g0490200		Protein of unknown function DUF1692 domain containing protein	1874	8.37	7.74	10.79	23.89	22.79	22.24	11.66	13.15	14.65	18.06	20.19	20.91	8.9667	22.9733	13.1533	19.72
Os05g0495100_	Os05g0495100		Zinc finger; C2H2-type domain containing protein	1511	7.97	7.9	7.95	15.57	17.26	15.77	6.67	9.62	6.51	15.56	15.67	17.66	7.94	16.2	7.6	16.2967
Os05g0498333_	Os05g0498333		Hypothetical conserved gene	691	3.48	2.48	3.53	8.17	7.12	8.1	2.96	2.35	3.07	9.04	7.52	7.73	3.1633	7.7967	2.7933	8.0967
Os05g0527200_	Os05g0527200		Similar to anthocyanidin 5;3-O-glucosyltransferase	334	4.89	5.02	7.06	17.12	17.39	16.43	6.86	6.71	6.93	12.87	12.3	12.95	5.6567	16.98	6.8333	12.7067
Os05g0529600_	Os05g0529600		Hypothetical conserved gene	3575	7.69	6.7	8.06	16.81	17.86	18.17	5	5.75	5.74	14.61	13.51	14.91	7.4833	17.6133	5.4967	14.3433
Os05g0532300_	Os05g0532300		Similar to F-box protein	1527	0.21	0.28	0.04	0.35	0.47	0.19	0.08	0.33	0.62	0.59	0.33	0.78	0.1767	0.3367	0.3433	0.5667
Os05g0533500_	Os05g0533500		Similar to Serine acetyltransferase	1333	12.57	11.48	11.72	31.06	27.94	28.59	9.08	10.9	10.69	26.91	27.71	27.12	11.9233	29.1967	10.2233	27.2467
Os05g0534000_	Os05g0534000		Hypothetical conserved gene	1153	8.05	9.64	10.48	18.61	18.5	16.26	10.21	10.11	11.05	18.91	18.79	18.85	9.39	17.79	10.4567	18.85
Os05g0542150_	Os05g0542150		Hypothetical gene	2876	3.91	2.03	2.54	4.56	4.38	5.2	2.54	2.54	2.36	3.08	5.14	4.05	2.8267	4.7133	2.48	4.09
Os05g0545200_	Os05g0545200		Similar to zinc ion binding	3045	18.29	17.81	19.46	32.05	34.94	34.6	7.8	9.15	7.59	27.15	28.5	27.92	18.52	33.8633	8.18	27.8567
Os05g0552100_	Os05g0552100		Conserved hypothetical protein	2910	3.28	3.69	4.47	7.94	8.25	7.06	3.03	4.14	3.31	8.49	8.42	7.98	3.8133	7.75	3.4933	8.2967
Os05g0559000_	Os05g0559000		Galactose oxidase/kelch; beta-propeller domain containing protein	2297	69.86	80.94	75.29	143.47	135.58	154.07	17.54	18.35	15.86	103.71	89.79	102.01	75.3633	144.3733	17.25	98.5033
Os05g0563300_	Os05g0563300		Conserved hypothetical protein	750	0.63	0.2	0.55	3.5	5.74	5.91	0.4	0.52	0	2.86	4.3	4.24	0.46	5.05	0.3067	3.8
Os05g0571600_	Os05g0571600		Conserved hypothetical protein	958	12.83	12.17	15.65	38.44	37.76	44.22	7.51	10.2	9.06	35.24	35.89	37.56	13.55	40.14	8.9233	36.23
Os05g0590100_	Os05g0590100		Ubiquitin domain containing protein	2302	359.84	366.03	387.29	820.94	799.99	787.42	114.56	126.89	114.39	668.39	669.66	702.45	371.0533	802.7833	118.6133	680.1667
Os05g0596000_	Os05g0596000		Peptidase A1 domain containing protein	1947	261.38	279.16	298.21	569.38	555.61	560.04	51.59	56.89	52.89	418.52	431.77	438.94	279.5833	561.6767	53.79	429.7433
Os06g0103200_	Os06g0103200		Transferase family protein	1676	0.23	0.19	0.4	1.08	1.14	0.47	0.2	0.18	0.04	0.51	0.79	0.35	0.2733	0.8967	0.14	0.55
Os06g0134900_	Os06g0134900		Conserved hypothetical protein	1427	98.72	97.02	101.92	212.97	198.34	190.07	24.26	26.81	22.09	137.76	143.02	143.32	99.22	200.46	24.3867	141.3667
Os06g0148100_	Os06g0148100		Conserved hypothetical protein	774	5.83	5.66	5.24	12.91	10.99	14.3	4.34	2.79	3.23	9.48	10.67	13.43	5.5767	12.7333	3.4533	11.1933
Os06g0155500_	Os06g0155500		Transferase family protein	1396	0.28	0.26	0.01	5.87	4.37	6.88	0.5	0.09	0.2	5.83	4.05	5.98	0.1833	5.7067	0.2633	5.2867
Os06g0158050_	Os06g0158050		Hypothetical protein	1334	0	0	0	0	0	0	0	0	0	0	0.05	0	0	0	0	0.0167
Os06g0163900_	Os06g0163900		Conserved hypothetical protein	3113	0.02	0.11	0.02	0	0	0	0	0.21	0	0.02	0.04	0.07	0.05	0	0.07	0.0433
Os06g0164300_	Os06g0164300		Similar to H0502G05.11 protein	939	3.78	4.84	4.9	38.28	34.26	33.54	8.08	6.8	5.77	22.41	24.05	24.61	4.5067	35.36	6.8833	23.69
Os06g0165000_	Os06g0165000		Hypothetical protein	1287	0	0	0	0	0	0	0	0	0	0	0	0	0	0	0	0
Os06g0165900_	Os06g0165900		Conserved hypothetical protein	642	5.32	4.61	6.37	28.08	29.67	27.36	3.3	3.41	2.6	23.85	24.88	28.97	5.4333	28.37	3.1033	25.9
Os06g0166200_	Os06g0166200		Zinc finger; C2H2-type domain containing protein	1771	1.03	1.23	1.29	2.79	2.99	3.22	1.81	1.02	1.48	2.66	3.19	3.14	1.1833	3	1.4367	2.9967
Os06g0179100_	Os06g0179100		Similar to H0306F03.13 protein	912	1.76	2.03	1.09	7.75	7.69	10.96	1	0.79	0.33	5.51	3.9	5.58	1.6267	8.8	0.7067	4.9967
Os06g0180533_	Os06g0180533		Similar to predicted protein	364	4.43	3.8	5.47	10.2	14.99	8.53	3.52	1.2	1.23	8.73	7.34	7.93	4.5667	11.24	1.9833	8
Os06g0185966_	Os06g0185966		Similar to Glutathione peroxidase	2637	0.27	0.17	0.08	3.06	3.25	3.17	0.14	0	0.36	1.22	1.67	0.91	0.1733	3.16	0.1667	1.2667
Os06g0192000_	Os06g0192000		Hypothetical gene	2878	13.19	11.74	19.91	9.81	11.8	9.88	0.38	0	0.09	2.56	2.57	3.03	14.9467	10.4967	0.1567	2.72
Os06g0198500_	Os06g0198500		RmlC-like jelly roll fold domain containing protein	698	3.74	4.61	5	12.01	11.97	12.42	4.03	5.55	4.59	12.14	10.59	9.44	4.45	12.1333	4.7233	10.7233
Os06g0211600_	Os06g0211600		Similar to Galactoside 2-alpha-L-fucosyltransferase (EC 2.4.1.69) (Xyloglucan alpha-(1;2)-fucosyltransferase) (PsFT1)	1773	0.31	0.31	0.47	2.32	1.84	2.09	0.51	0.09	0.23	1.93	2.22	2.71	0.3633	2.0833	0.2767	2.2867
Os06g0214300_	Os06g0214300		Alpha/beta hydrolase fold-3 domain containing protein	1131	2.97	4.83	3.16	12.71	16.57	21.82	4.44	4.27	3.86	12.88	7.83	9.13	3.6533	17.0333	4.19	9.9467
Os06g0215000_	Os06g0215000		Hypothetical protein	1594	0.47	0.69	0	1.83	1.92	2.14	0.32	0.57	0.06	2.32	1.77	1.73	0.3867	1.9633	0.3167	1.94
Os06g0215950_	Os06g0215950		Non-protein coding transcript	1062	0.13	0	0	0	0	0	0	0	0	0.06	0	0	0.0433	0	0	0.02
Os06g0232650_	Os06g0232650		Non-protein coding transcript	1198	0.54	0	0.27	0.61	1.26	1.41	0.24	0.14	0.34	0.67	1.25	0.84	0.27	1.0933	0.24	0.92
Os06g0242600_	Os06g0242600		Similar to Cystathionine gamma-synthase	1254	0.27	0.35	0.45	1.13	1.73	1.14	0.26	0.11	0.28	2.02	1.36	2.46	0.3567	1.3333	0.2167	1.9467
Os06g0244000_	Os06g0244000		Similar to anthranilic acid methyltransferase 3	1324	2.81	2.57	2.82	2.49	1.57	1.98	7.86	10.4	9.21	4.74	4.62	3.92	2.7333	2.0133	9.1567	4.4267
Os06g0247200_	Os06g0247200		Hypothetical conserved gene	589	0.64	0.07	0	1.98	1.53	1.78	0.15	0	0	1.2	1.24	0.78	0.2367	1.7633	0.05	1.0733
Os06g0250800_	Os06g0250800		Hypothetical protein	516	0	0	0	0	0	0	0	0	0	0.19	0	0	0	0	0	0.0633
Os06g0253100_	Os06g0253100		Heat shock protein Hsp20 domain containing protein	725	0.11	0.83	0.58	4.09	5.6	5.39	0.32	0.11	0.34	8.44	7.32	7.61	0.5067	5.0267	0.2567	7.79
Os06g0268600_	Os06g0268600		Non-protein coding transcript	2110	3.85	1.09	1.64	16.81	12.36	10.55	2.68	3.81	4.34	23.7	18.47	22.62	2.1933	13.24	3.61	21.5967
Os06g0269151_	Os06g0269151		Conserved hypothetical protein	726	0	0	0	1.04	1.05	0.67	0.42	0	0.46	1.28	0.43	0.35	0	0.92	0.2933	0.6867
Os06g0294501_	Os06g0294501		Non-protein coding transcript	2027	26.81	30.57	27.74	56.13	54.56	55.41	9.55	13.79	13.87	61.69	61.86	61.67	28.3733	55.3667	12.4033	61.74
Os06g0294775_	Os06g0294775		Hypothetical protein	1437	0	0	0	0	0	0	0	0	0	0	0	0	0	0	0	0
Os06g0304700_	Os06g0304700		Conserved hypothetical protein	2966	0.38	0.17	0.35	0.93	0.58	0.75	0.15	0.24	0.38	0.28	0.41	0.43	0.3	0.7533	0.2567	0.3733
Os06g0306500_	Os06g0306500		Similar to aspartic proteinase nepenthesin-2	1191	0	0	0	0	0	0	0	0	0	0	0	0	0	0	0	0
Os06g0309000_	Os06g0309000		Zinc finger; RING/FYVE/PHD-type domain containing protein	2513	3.44	4.41	4.13	11.66	11.96	12.82	4.1	5.01	4.78	10.1	8.42	9.42	3.9933	12.1467	4.63	9.3133
Os06g0316950_	Os06g0316950		Conserved hypothetical protein	459	1.94	3.1	1.82	6.87	5.53	7.44	3.5	4.38	3.36	4.23	1.52	2.31	2.2867	6.6133	3.7467	2.6867
Os06g0350200_	Os06g0350200		Hypothetical gene	1559	1.81	1.61	2.78	3.62	3.53	3.78	0.5	0.54	0.38	1.93	2.35	2.72	2.0667	3.6433	0.4733	2.3333
Os06g0473700_	Os06g0473700		Hypothetical gene	802	21.09	21.53	20.9	66.49	63.51	64.78	14.91	17.9	17.16	56.18	49.47	55.19	21.1733	64.9267	16.6567	53.6133
Os06g0493800_	Os06g0493800		Conserved hypothetical protein	887	2.07	2.2	2.47	3.69	4.46	3.9	1.31	1.65	0.92	2.56	2.27	3.41	2.2467	4.0167	1.2933	2.7467
Os06g0505501_	Os06g0505501		Non-protein coding transcript	539	8.87	8.5	7.59	20.48	13.55	15.1	7.77	7.68	4.9	15.97	16.48	18.13	8.32	16.3767	6.7833	16.86
Os06g0508800_	Os06g0508800		Conserved hypothetical protein	582	0.95	0.88	0.27	4.77	4.01	2.96	1.19	0.1	1.24	3.36	3.84	5.65	0.7	3.9133	0.8433	4.2833
Os06g0516800_	Os06g0516800		Hypothetical gene	1465	0.6	0.7	0.18	2.5	1.73	1.45	0	0	0	0.67	0.99	0.92	0.4933	1.8933	0	0.86
Os06g0534500_	Os06g0534500		Zinc finger; RING-type domain containing protein	887	0.08	0.31	0	1.61	2.78	2.01	0	0	0	0.63	0.57	0.82	0.13	2.1333	0	0.6733
Os06g0547500_	Os06g0547500		Hypothetical protein	1993	0.19	0.12	0.13	0.74	0.44	0.48	0.27	0	0.03	0.35	0.33	0.36	0.1467	0.5533	0.1	0.3467
Os06g0548100_	Os06g0548100		Similar to Nectarin 5 (Fragment)	1771	0.46	0.56	0.33	1.43	1.39	0.88	0.21	0.3	0.52	0.8	0.93	1.07	0.45	1.2333	0.3433	0.9333
Os06g0548800_	Os06g0548800		Similar to Nectarin 5 (Fragment)	2029	249.57	248.82	265.96	571.46	557.11	548.56	123.4	144.46	130.94	491.89	495.9	503.45	254.7833	559.0433	132.9333	497.08
Os06g0556150_	Os06g0556150		Hypothetical protein	1298	19.19	19.31	18.34	34.93	31.81	36.08	18.29	17.32	12.61	33.7	42.62	36.03	18.9467	34.2733	16.0733	37.45
Os06g0556600_	Os06g0556600		Similar to Pollen allergen Phl p 11	975	1231.65	1299.14	1388.61	2378.37	2382.66	2518.06	436.03	508.1	455.6	1887.94	1724.39	1871.54	1306.4667	2426.3633	466.5767	1827.9567
Os06g0583900_	Os06g0583900		Similar to Pectate lyase homolog (EC 4.2.2.2) (Fragment)	2075	595.1	630.72	666.98	2170.51	2081.77	2107.61	242.5	278.88	248.25	1850.08	1880.89	1946.34	630.9333	2119.9633	256.5433	1892.4367
Os06g0590500_	Os06g0590500		Similar to Syntaxin 121 (AtSYP121) (Syntaxin-related protein At-Syr1)	1131	33.4	36	38.47	74.88	80.85	74.73	8.18	9.81	6.89	62	68.23	77.08	35.9567	76.82	8.2933	69.1033
Os06g0592500_	Os06g0592500		Similar to Ethylene-responsive transcriptional coactivator	691	1.9	2	0.87	32.07	37.43	52.14	2.96	3.29	1.84	48.96	29.96	39.98	1.59	40.5467	2.6967	39.6333
Os06g0593100_	Os06g0593100		Similar to UDP-galactose/UDP-glucose transporter	1432	28.93	29.64	31.32	218.25	213.34	210.49	22.32	29.45	24.8	143.88	147.27	139.17	29.9633	214.0267	25.5233	143.44
Os06g0614400_	Os06g0614400		Conserved hypothetical protein	585	71.76	73.03	76.14	110.08	103.72	109.81	75.24	80	91.73	99.15	94.77	102.59	73.6433	107.87	82.3233	98.8367
Os06g0626700_	Os06g0626700		Isopenicillin N synthase family protein	1122	1.18	4.01	3.18	5.74	6.05	4.51	1.28	2.24	0.77	3.96	2.01	3.29	2.79	5.4333	1.43	3.0867
Os06g0631300_	Os06g0631300		Conserved hypothetical protein	1999	12.34	12.56	11.82	24.49	24.12	23.56	10.62	14.16	13.72	21.96	21.29	22.29	12.24	24.0567	12.8333	21.8467
Os06g0637800_	Os06g0637800		Hypothetical gene	470	0.69	6.02	2.86	27.17	26.89	25.48	1.51	3.81	3.24	19.13	14.56	16.2	3.19	26.5133	2.8533	16.63
Os06g0641500_	Os06g0641500		Similar to Cytochrome P450 CYP71Y10	1569	6.71	10.06	7.84	26.92	27.93	31.91	6.28	8	6.82	27.85	24.39	25.53	8.2033	28.92	7.0333	25.9233
Os06g0662225_	Os06g0662225		Similar to OSIGBa0113K06.3 protein	592	263.47	261.84	292.97	624.11	620.54	640.94	131.71	136.64	110.04	507.94	511.39	514.15	272.76	628.53	126.13	511.16
Os06g0662300_	Os06g0662300		Pollen allergen Lol p2 family protein	614	599.31	620.74	609.74	1189.35	1137.53	1132.25	304.63	346.79	296.34	978.95	982.1	1018.63	609.93	1153.0433	315.92	993.2267
Os06g0678651_	Os06g0678651		Similar to WD-40 repeat family protein / beige-related	1103	0.17	0	0	0.69	0.63	0.42	0	0	0	0.54	0.37	0.51	0.0567	0.58	0	0.4733
Os06g0683500_	Os06g0683500		Similar to predicted protein	621	17.83	20.58	21.89	31.54	34.3	43.83	12.84	11.96	13.1	32.41	29.75	31.53	20.1	36.5567	12.6333	31.23
Os06g0698400_	Os06g0698400		RNA recognition motif domain domain containing protein	878	0.42	1.42	0.26	4.28	4.78	7.07	0.89	1.67	0.88	3.65	2.21	2.73	0.7	5.3767	1.1467	2.8633
Os06g0703800_	Os06g0703800		Activator of Hsp90 ATPase; N-terminal domain containing protein	1003	20.06	19.44	18.32	50.76	51.23	54.61	46.32	49.01	46.16	123.57	115.42	116.76	19.2733	52.2	47.1633	118.5833
Os06g0704700_	Os06g0704700		NAD(P)-binding domain containing protein	2195	5.58	5.22	6.23	10.22	10.95	11.79	3.47	6.37	3.68	10.48	10.67	10.54	5.6767	10.9867	4.5067	10.5633
Os06g0714500_	Os06g0714500		ATPase; AAA-type; core domain containing protein	1793	27.94	28.64	27.62	58.54	59.36	57.52	21.94	26.91	26.88	41.18	43.13	41.2	28.0667	58.4733	25.2433	41.8367
Os06g0714700_	Os06g0714700		Conserved hypothetical protein	683	10.63	12.24	13.98	23.7	27.32	21.26	20.36	13.85	10.48	39.46	30.49	37.37	12.2833	24.0933	14.8967	35.7733
Os06g0715650_	Os06g0715650		Non-protein coding transcript	1333	0.47	0.5	0.12	0.29	0.19	0.4	0	0	0.06	0.57	0.51	0.9	0.3633	0.2933	0.02	0.66
Os06g0716750_	Os06g0716750		Hypothetical gene	485	83.01	76.11	56.01	207.23	199.2	208.54	0	0	0	7.52	0	0	71.71	204.99	0	2.5067
Os06g0727900_	Os06g0727900		Domain of unknown function DUF23 domain containing protein	2019	1.19	1.37	1.21	4.36	4.79	4.84	1.47	0.97	1.57	3.49	3.22	3.18	1.2567	4.6633	1.3367	3.2967
Os06g0728700_	Os06g0728700		Homeodomain-like containing protein	1930	9.89	8.71	9.47	19.88	21.86	18.56	6.55	8.19	5.64	65.37	67.08	65.96	9.3567	20.1	6.7933	66.1367
Os07g0116600_	Os07g0116600		Similar to HLS1 (HOOKLESS 1); N-acetyltransferase	1368	1.49	1.62	1.3	4.54	4.64	5.62	2.96	2.24	1.2	5.72	3.63	4.54	1.47	4.9333	2.1333	4.63
Os07g0157600_	Os07g0157600		Similar to peroxidase 1	1111	0	0	0	0	0	0	0	0	0	0	0	0	0	0	0	0
Os07g0162100_	Os07g0162100		3-oxo-5-alpha-steroid 4-dehydrogenase; C-terminal domain containing protein	844	16.65	17.44	18.66	47.39	55.56	51.41	7.27	9.44	8.69	49.9	47.46	54.33	17.5833	51.4533	8.4667	50.5633
Os07g0165650_	Os07g0165650		Hypothetical gene	774	4.95	6.5	6.71	24.3	24.43	27.1	2.8	2.77	3.54	19.53	23.68	17.99	6.0533	25.2767	3.0367	20.4
Os07g0175350_	Os07g0175350		Hypothetical protein	2735	24.83	21.85	22.83	53.59	46.19	51.12	8.79	13.89	9.93	51.44	34.24	52.94	23.17	50.3	10.87	46.2067
Os07g0177200_	Os07g0177200		Similar to glutamate binding protein	921	61.93	63.4	67.79	130.54	120.27	124.69	26.93	37.96	29.53	125.6	120.49	121.16	64.3733	125.1667	31.4733	122.4167
Os07g0191301_	Os07g0191301		Hypothetical conserved gene	852	0.35	0.16	0	0.08	0.36	0.33	0.08	0.17	0	0.41	0.34	0.69	0.17	0.2567	0.0833	0.48
Os07g0196100_	Os07g0196100		Conserved hypothetical protein	2549	6.98	8.12	10.54	21.84	20.93	21.06	5.47	6.78	7.92	27.16	25.91	21.81	8.5467	21.2767	6.7233	24.96
Os07g0202400_	Os07g0202400		Conserved hypothetical protein	686	1.68	1.24	1.63	5.11	5.35	6.55	0.46	1.3	1.61	6.68	4.91	6.38	1.5167	5.67	1.1233	5.99
Os07g0218600_	Os07g0218600		Hypothetical conserved gene	1888	0.79	1.57	1.57	4.36	3.7	3.09	0.3	0.03	0.19	4.93	4.03	4.25	1.31	3.7167	0.1733	4.4033
Os07g0226200_	Os07g0226200		Hypothetical protein	598	5.36	8.24	8.07	19.07	17.85	18.92	8.95	5.72	7.49	16.33	15.11	19.72	7.2233	18.6133	7.3867	17.0533
Os07g0226601_	Os07g0226601		Non-protein coding transcript	3383	0	0	0	0.02	0.02	0	0	0	0	0.02	0	0	0	0.0133	0	0.0067
Os07g0228300_	Os07g0228300		Conserved hypothetical protein	741	0.86	0.8	0.78	5.44	3.16	4.72	0	0.74	0.78	5.65	4.07	3.45	0.8133	4.44	0.5067	4.39
Os07g0235700_	Os07g0235700		Similar to cDNA clone:J023006M12; full insert sequence	996	32.51	30.83	36.38	56.95	64.8	62.09	24.12	28.61	24.6	61.14	62.17	58.45	33.24	61.28	25.7767	60.5867
Os07g0244200_	Os07g0244200		Transferase family protein	1739	1.05	1.39	1.09	5.51	4.33	4.59	0.49	1.44	0.46	6.48	5.12	5.45	1.1767	4.81	0.7967	5.6833
Os07g0247000_	Os07g0247000		Pectinesterase inhibitor domain containing protein	1543	1092.58	1124.14	1169.9	2178.16	2140.47	2266.31	891.57	989.47	826.62	2132.56	2005.11	2098.85	1128.8733	2194.98	902.5533	2078.84
Os07g0248150_	Os07g0248150		Conserved hypothetical protein	1110	0	0	0	0	0	0	0	0	0	0	0	0	0	0	0	0
Os07g0251500_	Os07g0251500		Similar to ferredoxin3	471	73.43	77.8	92.13	151.15	147.68	145.34	56.58	63.57	58.44	134.44	155.01	148.87	81.12	148.0567	59.53	146.1067
Os07g0258800_	Os07g0258800		Conserved hypothetical protein	1190	4.03	4.47	4.22	10.61	9.41	10.7	5.07	4.91	3.25	8.32	7.14	7.68	4.24	10.24	4.41	7.7133
Os07g0267200_	Os07g0267200		Conserved hypothetical protein	1713	0.29	0.06	0.23	0.5	0.15	0.14	0.07	0.15	0.08	0.11	0.04	0.07	0.1933	0.2633	0.1	0.0733
Os07g0267300_	Os07g0267300		Hypothetical gene	498	14.74	18.08	13.67	96.68	89.01	101.34	16.12	19.28	15	80.85	81.15	78.24	15.4967	95.6767	16.8	80.08
Os07g0275475_	Os07g0275475		Hypothetical conserved gene	601	3.4	2.49	1.85	23.02	22.2	23.38	1.97	0.73	0.91	9.77	15.99	13.86	2.58	22.8667	1.2033	13.2067
Os07g0294800_	Os07g0294800		Similar to regulatory protein	1570	5.38	7.02	7.98	17.53	13.78	14.58	8.73	7.7	7.34	15.83	14.9	18.15	6.7933	15.2967	7.9233	16.2933
Os07g0484900_	Os07g0484900		Protein of unknown function DUF1210 family protein	560	2.99	5.15	5.02	8.49	8.28	11.24	1.9	0.65	1.19	4.56	5.52	7.73	4.3867	9.3367	1.2467	5.9367
Os07g0491900_	Os07g0491900		Similar to CTF2A (Fragment)	1044	3.89	4.6	3.94	11.34	12.54	15.16	2.19	3	2.33	11.74	8.65	9.11	4.1433	13.0133	2.5067	9.8333
Os07g0492300_	Os07g0492300		Hypothetical protein	972	0.29	0.35	0.08	0.41	0.07	0.07	0.14	0.22	0.23	0.14	0.21	0.29	0.24	0.1833	0.1967	0.2133
Os07g0492966_	Os07g0492966		Ankyrin repeat domain containing protein	1722	0.33	0.14	0.34	2.38	1.47	1.41	0	0	0.23	0.55	0.92	1.53	0.27	1.7533	0.0767	1
Os07g0494700_	Os07g0494700		Hypothetical protein	1032	0.46	0.38	0.35	0.75	0.89	0.88	0.33	0.34	0.78	0.83	0.66	0.4	0.3967	0.84	0.4833	0.63
Os07g0518100_	Os07g0518100		Cytochrome P450 family protein	1822	0.69	0.68	1.07	1.17	2.07	2.65	0.97	0.68	1.55	2.2	1.79	1.84	0.8133	1.9633	1.0667	1.9433
Os07g0534400_	Os07g0534400		Hypothetical protein	1378	1.9	1.83	2.73	4.28	3.93	3.23	2.11	1.89	3.08	3.55	2.91	4.08	2.1533	3.8133	2.36	3.5133
Os07g0541000_	Os07g0541000		Similar to Receptor protein kinase	2355	0.8	0.94	0.67	3.15	3.2	3.6	0.5	1.05	0.78	3.63	3.09	3.52	0.8033	3.3167	0.7767	3.4133
Os07g0546050_	Os07g0546050		Non-protein coding transcript	683	0	0	0	0	0	0	0	0.21	0	0	0	0	0	0	0.07	0
Os07g0554150_	Os07g0554150		Hypothetical protein	1308	0	0	0	1.1	0.75	0.82	0.19	0.07	0.23	1.04	0.84	0.1	0	0.89	0.1633	0.66
Os07g0573000_	Os07g0573000		Conserved hypothetical protein	2219	0.3	0.41	0.49	0.88	0.52	0.45	0.45	0.3	0.29	0.75	0.56	0.75	0.4	0.6167	0.3467	0.6867
Os07g0576550_	Os07g0576550		Hypothetical protein	1782	5.43	5.99	6.65	20.3	19.07	20.01	3.48	3.82	3.25	18.22	15.51	17.29	6.0233	19.7933	3.5167	17.0067
Os07g0581550_	Os07g0581550		Hypothetical protein	218	0	0	0	6.97	0	0	0	12.66	0	0	0	5.44	0	2.3233	4.22	1.8133
Os07g0582900_	Os07g0582900		Conserved hypothetical protein	1399	15.02	9.91	10.98	44.8	54.01	36	0.95	2.43	0.66	34.37	38.52	37.77	11.97	44.9367	1.3467	36.8867
Os07g0584500_	Os07g0584500		Nucleotide-binding; alpha-beta plait domain containing protein	1973	19.25	19.95	26.47	42.64	36.34	32.01	24.79	28.72	19.9	35.77	41.91	32.54	21.89	36.9967	24.47	36.74
Os07g0586600_	Os07g0586600		Conserved hypothetical protein	842	5.72	6.45	5.21	12.44	10.03	14	4.98	4.6	5.19	13.71	9.3	10.78	5.7933	12.1567	4.9233	11.2633
Os07g0587500_	Os07g0587500		Armadillo-like helical domain containing protein	1778	6.27	7.95	7.01	15.68	14.87	18.79	4.12	2.6	3.62	11.58	9.91	9.14	7.0767	16.4467	3.4467	10.21
Os07g0605800_	Os07g0605800		Similar to STF-1 (Fragment)	1362	0.14	0.14	0	1.15	0.58	1.11	0	0	0.2	0.59	0.75	0.94	0.0933	0.9467	0.0667	0.76
Os07g0611700_	Os07g0611700		Peptidase C1A; papain family protein	1145	3.34	3.02	2.99	5.11	6.74	5.69	1.32	2.61	1.49	5.16	3.65	4.43	3.1167	5.8467	1.8067	4.4133
Os07g0621100_	Os07g0621100		Pentatricopeptide repeat domain containing protein	1875	3.85	3.63	4.58	9.79	10.38	9.35	3.1	3.19	3.53	6.66	6.57	8.42	4.02	9.84	3.2733	7.2167
Os07g0631200_	Os07g0631200		Zinc finger; RING/FYVE/PHD-type domain containing protein	787	4.22	4.97	5.94	50.95	54.25	65.01	3.86	2.92	3.05	115.76	83.13	97.2	5.0433	56.7367	3.2767	98.6967
Os07g0646400_	Os07g0646400		Conserved hypothetical protein	2303	5.25	5.42	5.6	8.27	8.03	7.17	3.75	5.57	5	6.15	7.13	7.21	5.4233	7.8233	4.7733	6.83
Os07g0648000_	Os07g0648000		Armadillo-like helical domain containing protein	2634	0.12	0.28	0.36	0.61	0.99	0.8	0.51	0.61	0.22	1.33	0.85	1.43	0.2533	0.8	0.4467	1.2033
Os07g0680150_	Os07g0680150		Non-protein coding transcript	423	0	0	0	0	0	0	0.81	0	0	0	0.28	0	0	0	0.27	0.0933
Os07g0682250_	Os07g0682250		Hypothetical protein	1073	0.29	1.36	0.82	8.3	7.45	10.6	0.36	0.18	0.66	3.76	3.91	4.86	0.8233	8.7833	0.4	4.1767
Os07g0694200_	Os07g0694200		Conserved hypothetical protein	1270	8.3	12.06	13.92	31.27	29.8	32.04	3.77	3.32	3.3	28.73	27.86	27.53	11.4267	31.0367	3.4633	28.04
Os08g0100150_	Os08g0100150		Conserved hypothetical protein	1198	3.4	3.51	4.96	5.45	6.4	8.68	6.08	9.42	5.49	9.52	5.43	11.6	3.9567	6.8433	6.9967	8.85
Os08g0104400_	Os08g0104400		Conserved hypothetical protein	649	1.31	0.17	0.28	10.41	12.72	9.71	0	0	0.13	6.29	4.36	6.44	0.5867	10.9467	0.0433	5.6967
Os08g0111300_	Os08g0111300		Transferase family protein	1835	0	0	0	0.72	0.62	0.69	0	0	0	0.73	0.79	0.89	0	0.6767	0	0.8033
Os08g0122400_	Os08g0122400		Hypothetical protein	676	1249	1264.1	1349.64	2463.04	2423.84	2433.21	565.31	655.99	554.52	2115.83	2131.87	2221.47	1287.58	2440.03	591.94	2156.39
Os08g0123600_	Os08g0123600		Conserved hypothetical protein	2412	0.05	0	0	0.05	0.1	0.18	0.02	0	0	0.3	0.24	0.07	0.0167	0.11	0.0067	0.2033
Os08g0125200_	Os08g0125200		Similar to cDNA; clone: J065032N17; full insert sequence	1711	24.3	26.41	29.16	50.4	51.59	51.33	14	16.87	13.25	46.99	47.25	47.57	26.6233	51.1067	14.7067	47.27
Os08g0128200_	Os08g0128200		Protein of unknown function DUF3537 domain containing protein	1936	5.76	4.4	6	11.35	11.62	11.04	5.01	7.8	5.43	10.56	10.2	9.87	5.3867	11.3367	6.08	10.21
Os08g0138900_	Os08g0138900		Conserved hypothetical protein	690	5.47	4.8	7.82	9.58	8.68	10.3	4.9	6.11	5.9	15.95	15.88	21.79	6.03	9.52	5.6367	17.8733
Os08g0152400_	Os08g0152400		Similar to P450	682	1.57	2.55	1.53	3.71	2.92	4.5	6.95	2.71	2.51	7.87	6.21	3.93	1.8833	3.71	4.0567	6.0033
Os08g0153225_	Os08g0153225		Non-protein coding transcript	977	2.25	3.58	4.82	7.89	7.34	6.03	1.35	3.47	3.04	4.26	4.87	5.42	3.55	7.0867	2.62	4.85
Os08g0171700_	Os08g0171700		Conserved hypothetical protein	757	13.34	13.81	14.67	34.16	35.66	34.93	8.61	8.06	9.67	33.86	34.1	28.51	13.94	34.9167	8.78	32.1567
Os08g0177500_	Os08g0177500		Conserved hypothetical protein	1284	2.79	3.1	3.11	3.88	4.14	3.61	1.57	1.84	3.02	4.7	3.89	4.86	3	3.8767	2.1433	4.4833
Os08g0184800_	Os08g0184800		Conserved hypothetical protein	889	0.05	0.37	0.14	1.19	0.44	1.53	0	0	0	0.16	0.21	0.26	0.1867	1.0533	0	0.21
Os08g0198800_	Os08g0198800		Conserved hypothetical protein	2630	0.86	0.6	0.88	2.06	1.97	1.6	0.51	0.75	0.79	2.34	2.18	2.28	0.78	1.8767	0.6833	2.2667
Os08g0227200_	Os08g0227200		Kelch related domain containing protein	1446	9.88	9.75	8.65	20.94	17.87	18.82	5.94	7.01	6.48	16.31	18.95	17.17	9.4267	19.21	6.4767	17.4767
Os08g0235550_	Os08g0235550		Conserved hypothetical protein	828	16.27	23.48	18.3	60.49	57.06	75.27	14.67	17.66	11.2	49.01	35.67	42.89	19.35	64.2733	14.51	42.5233
Os08g0239300_	Os08g0239300		Dienelactone hydrolase domain containing protein	1135	0.64	1.57	0.67	7.46	8.45	9.23	1.43	0.34	1.04	9.21	7.34	9.69	0.96	8.38	0.9367	8.7467
Os08g0239900_	Os08g0239900		Similar to Flavonol 4-sulfotransferase	1128	0.43	0.8	0.44	1.23	1.53	2.25	0	0.06	0	1.66	0.89	2.14	0.5567	1.67	0.02	1.5633
Os08g0241600_	Os08g0241600		Similar to apospory-associated protein C	1608	80.19	80.8	82.61	159.32	154.93	155.87	71.17	78.11	69.68	146.17	147.72	154.99	81.2	156.7067	72.9867	149.6267
Os08g0243900_	Os08g0243900		Mu2 adaptin subunit (AP50) of AP2 domain containing protein	2149	12.79	11.7	14.24	29.65	27.63	28.82	9.33	12.57	9.02	19.29	20.01	20.29	12.91	28.7	10.3067	19.8633
Os08g0246001_	Os08g0246001		Hypothetical gene	768	150.24	151.71	182.86	328.06	307.19	296.21	29.84	38.54	30.23	153.66	148.74	152.85	161.6033	310.4867	32.87	151.75
Os08g0263600_	Os08g0263600		Conserved hypothetical protein	357	3.68	4.89	4.66	11.07	9.54	13.09	9.57	0.23	3.66	7.45	5.3	13.36	4.41	11.2333	4.4867	8.7033
Os08g0278900_	Os08g0278900		MIR domain containing protein	1186	12.79	11.61	14.23	40.49	42.35	40.35	13.22	16.91	14.01	40.21	42.38	39.57	12.8767	41.0633	14.7133	40.72
Os08g0281500_	Os08g0281500		DNA-binding pseudobarrel domain domain containing protein	1245	0	0.05	0.17	0.4	0.54	0.65	0	0	0	0.56	0.16	0.68	0.0733	0.53	0	0.4667
Os08g0299400_	Os08g0299400		Similar to MGDG synthase type A	1345	0.73	1.1	0.71	6.84	7.06	6.46	0.61	0.63	0.26	4.83	4.56	4.01	0.8467	6.7867	0.5	4.4667
Os08g0307000_	Os08g0307000		Conserved hypothetical protein	4136	4.92	5.05	5.79	11	11.1	11.46	2.68	3.48	2.89	6.27	6.71	7.72	5.2533	11.1867	3.0167	6.9
Os08g0334701_	Os08g0334701		Conserved hypothetical protein	2901	1.12	0.63	0.77	2.61	3.47	2.2	0.37	1.1	0.38	2.71	2.06	1.82	0.84	2.76	0.6167	2.1967
Os08g0346600_	Os08g0346600		Hypothetical conserved gene	1130	1.7	3.47	2.66	4.86	5.39	9.04	1.58	1.39	1.77	4.79	4.01	3.92	2.61	6.43	1.58	4.24
Os08g0351200_	Os08g0351200		Hypothetical conserved gene	1667	4.94	5.17	4.74	6.52	6.56	5.66	5.67	2.49	4.52	4.74	3.58	3.42	4.95	6.2467	4.2267	3.9133
Os08g0372700_	Os08g0372700		Hypothetical conserved gene	2737	1.74	1.72	1.71	5.9	4.9	5.55	1.48	1.93	1.19	3.6	3.45	3.26	1.7233	5.45	1.5333	3.4367
Os08g0374500_	Os08g0374500		Hypothetical protein	1019	0	0.28	0.19	0	0	0	0	0	0	0.18	0	0	0.1567	0	0	0.06
Os08g0392201_	Os08g0392201		Non-protein coding transcript	693	0	0	0	0	0	0	0	0.35	0	0	0	0.39	0	0	0.1167	0.13
Os08g0396200_	Os08g0396200		Hypothetical gene	699	31.15	28.13	29.32	61.74	68.83	64.71	12.52	19.15	15.91	59.24	56.04	67.08	29.5333	65.0933	15.86	60.7867
Os08g0402001_	Os08g0402001		Hypothetical conserved gene	654	0.26	0.05	0.13	4.77	7.13	6.75	0	0	0	4.25	4.2	4.32	0.1467	6.2167	0	4.2567
Os08g0402100_	Os08g0402100		Lateral organ boundaries; LOB domain containing protein	1518	198.43	203.19	230.73	603.46	603.89	603.07	94.57	115.81	99.56	536.18	533.7	553.83	210.7833	603.4733	103.3133	541.2367
Os08g0410900_	Os08g0410900		Hypothetical gene	1626	3.72	2.67	3.31	7.79	7.23	8.12	2.43	2.54	1.54	7.43	6.97	6.19	3.2333	7.7133	2.17	6.8633
Os08g0411000_	Os08g0411000		Prephenate dehydratase domain containing protein	1422	0	0	0	2.18	1	2.05	0.09	0	0	1.42	1.81	1.23	0	1.7433	0.03	1.4867
Os08g0423400_	Os08g0423400		Conserved hypothetical protein	878	0.08	0.32	0.09	0.54	0.43	0.86	0	0.08	0.44	2.7	1.64	0.74	0.1633	0.61	0.1733	1.6933
Os08g0425000_	Os08g0425000		Similar to mRNA; clone: RTFL01-05-M08	2018	7.81	7.88	9.99	19.34	18.35	19.5	5.11	6.46	6.09	17.85	16	17.69	8.56	19.0633	5.8867	17.18
Os08g0433050_	Os08g0433050		Similar to Arginine decarboxylase	242	0	0	3.18	1.53	0	1.72	0	1.38	0	3.02	10.91	13.33	1.06	1.0833	0.46	9.0867
Os08g0440500_	Os08g0440500		MIR domain containing protein	1210	49.2	52.35	55.22	99.23	102.28	95.02	55.73	62.29	50.1	98.28	92.46	96.62	52.2567	98.8433	56.04	95.7867
Os08g0487400_	Os08g0487400		Conserved hypothetical protein	258	0.81	0	0	0	2.33	0	0	0	1.04	0	0	0	0.27	0.7767	0.3467	0
Os08g0487500_	Os08g0487500		Zinc finger; RING/FYVE/PHD-type domain containing protein	1200	34.93	44.01	43.88	78.91	78.62	92.28	25.82	33.83	29.3	80.32	63.56	75.27	40.94	83.27	29.65	73.05
Os08g0496100_	Os08g0496100		Hypothetical conserved gene	715	11.17	18.73	16.35	27.23	32.23	39.2	9.62	7.47	8.05	17.77	14.39	16.98	15.4167	32.8867	8.38	16.38
Os08g0500200_	Os08g0500200		CBF1-interacting co-repressor CIR; N-terminal domain containing protein	1951	15.34	14.63	14.99	30.15	30.89	29.6	11.47	12.66	10.87	24.45	25.15	25.91	14.9867	30.2133	11.6667	25.17
Os08g0506500_	Os08g0506500		Similar to tRNA/rRNA methyltransferase (SpoU) family protein	735	3.59	3.38	4.08	7.43	6.81	8.86	2.1	2.9	2.77	6.18	5.05	7.05	3.6833	7.7	2.59	6.0933
Os08g0510400_	Os08g0510400		Short-chain dehydrogenase/reductase SDR domain containing protein	997	7.56	7.33	9.51	16.06	20.46	21.23	11.16	7.34	7.72	16.29	15	18.17	8.1333	19.25	8.74	16.4867
Os08g0518600_	Os08g0518600		Conserved hypothetical protein	1554	1.85	1.78	1.12	6.06	5.23	4.29	0.96	1.39	0.91	2.21	2.24	2.69	1.5833	5.1933	1.0867	2.38
Os08g0519100_	Os08g0519100		D-arabinono-1;4-lactone oxidase domain containing protein	1736	1.41	1.59	1.74	6.38	6.53	7.43	1.86	2.42	2.09	5.98	6.08	5.16	1.58	6.78	2.1233	5.74
Os08g0520600_	Os08g0520600		Conserved hypothetical protein	708	0.11	0.43	0.72	2.65	3.6	2.47	0.77	1.25	0.35	4.75	1.67	2.03	0.42	2.9067	0.79	2.8167
Os08g0528200_	Os08g0528200		Conserved hypothetical protein	769	122.88	145.57	138.79	247.25	247.45	258.54	71.95	88.09	75.69	240.1	225.2	247.36	135.7467	251.08	78.5767	237.5533
Os08g0530066_	Os08g0530066		Nucleotide-diphospho-sugar transferase domain containing protein	549	3.43	4.59	4.55	11.57	11.88	10.67	4.26	4.27	3.61	9.15	6.7	7.31	4.19	11.3733	4.0467	7.72
Os08g0530100_	Os08g0530100		Nucleotide-diphospho-sugar transferase domain containing protein	761	5.22	2.38	1.48	5.24	5.24	1.43	2.61	2.1	1.68	7.95	6.54	6.63	3.0267	3.97	2.13	7.04
Os08g0532600_	Os08g0532600		Similar to Peroxidase (Fragment)	2945	2.02	2.33	2.31	5	4.78	4.84	1.76	2.03	2.79	4.5	4.68	5.47	2.22	4.8733	2.1933	4.8833
Os08g0533900_	Os08g0533900		Hypothetical conserved gene	1328	0.2	0.31	0.31	0.58	0.83	0.77	0.24	0.2	0.05	0.19	0.14	0.19	0.2733	0.7267	0.1633	0.1733
Os08g0542000_	Os08g0542000		Similar to Methionine aminopeptidase	1776	1.2	1.69	1.95	3.02	3.84	3.35	1.09	2.18	0.96	2.38	3.59	3.51	1.6133	3.4033	1.41	3.16
Os08g0543150_	Os08g0543150		Non-protein coding transcript	686	3.6	4.39	4.38	19.55	14.6	18.18	3.33	2.85	4.96	13.14	12.51	17.14	4.1233	17.4433	3.7133	14.2633
Os08g0545700_	Os08g0545700		Similar to TraB protein-related	1242	1.34	1.8	1.18	3.59	3.65	3.75	2.53	0.32	1.34	3.92	3.11	4.63	1.44	3.6633	1.3967	3.8867
Os08g0546467_	Os08g0546467		Hypothetical gene	794	0.3	0	0	0	0	0	0	0	0	0	0.16	0	0.1	0	0	0.0533
Os08g0548500_	Os08g0548500		Armadillo-like helical domain containing protein	2359	31.03	32.64	31.44	71.32	66.94	66.84	5.68	6.87	7.1	50.84	47.88	51.27	31.7033	68.3667	6.55	49.9967
Os08g0552200_	Os08g0552200		Hypothetical protein	2577	2.55	3.48	3.1	6.13	5.79	5.97	1.56	2.73	1.32	4.49	2.85	4.35	3.0433	5.9633	1.87	3.8967
Os08g0552333_	Os08g0552333		Protein of unknown function DUF241; plant domain containing protein	1450	3.26	2.58	3.38	7.73	8.59	8.44	0.3	1.59	1.73	6.34	6.83	7.65	3.0733	8.2533	1.2067	6.94
Os08g0555600_	Os08g0555600		Hypothetical conserved gene	711	3.41	3.09	1.66	5.89	4.38	4.49	0.76	1.01	0.94	4.51	3.55	5.04	2.72	4.92	0.9033	4.3667
Os08g0560600_	Os08g0560600		Similar to nucleobase:cation symporter	977	32.99	36.81	35.37	94.04	85.03	94.76	29.5	42.02	33.89	87.47	86.66	85.87	35.0567	91.2767	35.1367	86.6667
Os08g0566700_	Os08g0566700		Cullin repeat-like-containing domain domain containing protein	2786	3.33	4.99	4.89	10.18	12.94	12.5	1.76	2.49	1.97	9.76	9.08	8.99	4.4033	11.8733	2.0733	9.2767
Os09g0266000_	Os09g0266000		Similar to predicted protein	1396	21.76	21.72	23.04	61.2	57.11	56.57	17.01	19.81	15.6	62.65	54.78	68.72	22.1733	58.2933	17.4733	62.05
Os09g0266300_	Os09g0266300		Conserved hypothetical protein	602	11.43	17.15	14.66	83.58	77.91	90.83	3.08	5.83	2.46	69.63	62.84	69.89	14.4133	84.1067	3.79	67.4533
Os09g0267400_	Os09g0267400		Harpin-induced 1 domain containing protein	1021	418.45	436.93	457.44	877.44	862.16	867.21	86.6	93.44	79.44	612.34	620.15	651.87	437.6067	868.9367	86.4933	628.12
Os09g0269400_	Os09g0269400		Conserved hypothetical protein	736	15.88	15.82	15.6	36.05	34.87	40.29	5.67	6.11	4.25	32.7	36.81	37.45	15.7667	37.07	5.3433	35.6533
Os09g0297900_	Os09g0297900		Conserved hypothetical protein	813	80	156.16	91.32	163.08	172.78	398.33	158.62	68.19	52.63	192.11	89.79	127.51	109.16	244.73	93.1467	136.47
Os09g0300800_	Os09g0300800		Protein of unknown function DUF247; plant family protein	1999	0.97	1.69	1.06	2.25	6.27	2.61	0.74	0.64	0.68	0.44	1.93	0.34	1.24	3.71	0.6867	0.9033
Os09g0321500_	Os09g0321500		Hypothetical conserved gene	864	5.43	2.99	4.76	9.7	9.76	10.45	2.65	3.25	4.48	5.76	6.54	7.53	4.3933	9.97	3.46	6.61
Os09g0323500_	Os09g0323500		Protein of unknown function DUF833 family protein	1102	10.25	11.05	11.56	21.5	19.4	21.43	4.8	5.11	4.03	14.78	15.19	17.13	10.9533	20.7767	4.6467	15.7
Os09g0328900_	Os09g0328900		Hypothetical conserved gene	807	0.38	0.89	0.2	1.84	3.26	3.45	0.55	0.38	0.2	2.5	2.4	3.44	0.49	2.85	0.3767	2.78
Os09g0330000_	Os09g0330000		UDP-glucuronosyl/UDP-glucosyltransferase family protein	1682	2.15	3.03	3.25	9.48	9.74	11.1	2.23	2.81	2.03	10.51	10.06	10.21	2.81	10.1067	2.3567	10.26
Os09g0339601_	Os09g0339601		Hypothetical gene	3285	0	0	0.04	0	0	0	0.02	0	0	0.05	0	0	0.0133	0	0.0067	0.0167
Os09g0364100_	Os09g0364100		Lateral organ boundaries; LOB domain containing protein	1030	30.11	41.2	42.84	105.61	113.34	111.15	24.27	29.69	21.7	103.6	96.27	102.63	38.05	110.0333	25.22	100.8333
Os09g0376000_	Os09g0376000		Conserved hypothetical protein	2801	1.75	1.64	1.93	2.8	2.21	2.8	0.73	1.03	0.81	2.09	2.06	2.44	1.7733	2.6033	0.8567	2.1967
Os09g0388400_	Os09g0388400		HAD superfamily hydrolase-like; type 3 domain containing protein	1303	202.92	204.83	224.9	577.13	560.15	538.49	74.8	86.19	78.68	288.64	280.87	288.24	210.8833	558.59	79.89	285.9167
Os09g0388850_	Os09g0388850		Hypothetical gene	3039	0	0	0	0.04	0.02	0.09	0	0	0	0	0.02	0	0	0.05	0	0.0067
Os09g0406000_	Os09g0406000		Similar to Uncharacterized protein OsI_031781	737	46.56	61.29	43.86	122.28	122.65	119.66	58.63	56.48	46.8	97.83	105.69	120.56	50.57	121.53	53.97	108.0267
Os09g0406200_	Os09g0406200		Similar to Uncharacterized protein OsI_031781	797	310.72	285.38	343.39	509.36	564.39	505.06	216.21	250.59	216.19	510.12	496.52	486.29	313.1633	526.27	227.6633	497.6433
Os09g0412300_	Os09g0412300		Similar to Calmodulin-like protein	837	80.7	97.77	89.66	220.37	216.98	264.98	47.25	50.51	37.96	223.22	183.29	193.27	89.3767	234.11	45.24	199.9267
Os09g0415400_	Os09g0415400		Hypothetical protein	1153	4.38	4.49	6.17	10.94	13.49	9.74	2.85	5.23	2.47	8.4	9.48	8.15	5.0133	11.39	3.5167	8.6767
Os09g0433800_	Os09g0433800		Similar to Senescence-associated protein SAG102	915	28.88	33.05	28.27	56.76	63.61	63.77	37.83	40.35	35.76	69.02	56.39	65.83	30.0667	61.38	37.98	63.7467
Os09g0437951_	Os09g0437951		Non-protein coding transcript	868	0.51	0.69	0.53	1.36	1.44	2	0.47	0.34	0.1	0.65	1.25	0.68	0.5767	1.6	0.3033	0.86
Os09g0449700_	Os09g0449700		Hypothetical gene	1632	2.35	2.56	1.47	8.97	8.72	12.22	1.21	1.46	1.16	7.54	6.49	7.86	2.1267	9.97	1.2767	7.2967
Os09g0458700_	Os09g0458700		EF hand domain containing protein	864	1.64	0.73	1.23	2.73	0.86	3.07	2.24	3	1.52	2.45	3.87	3.86	1.2	2.22	2.2533	3.3933
Os09g0462700_	Os09g0462700		Similar to RNA Binding Protein 47	1614	85.95	86.48	90.37	100.19	109.25	97.37	81.45	99.5	88.03	118.54	117.41	119.66	87.6	102.27	89.66	118.5367
Os09g0465400_	Os09g0465400		Adenine nucleotide translocator 1 domain containing protein	1201	0	0	0	0	0.33	0.57	0	0	0	0.15	0	0	0	0.3	0	0.05
Os09g0465500_	Os09g0465500		Conserved hypothetical protein	1093	21.35	23.14	23.87	46.98	44.06	44.48	21.61	24.98	21.08	44.22	44.23	39.16	22.7867	45.1733	22.5567	42.5367
Os09g0473600_	Os09g0473600		Hypothetical conserved gene	821	1.85	2.95	1.74	5.98	3.56	2.76	1.24	1.01	0.96	2.88	2.25	1.91	2.18	4.1	1.07	2.3467
Os09g0477100_	Os09g0477100		Hypothetical protein	665	824.08	897.73	929.03	1756.78	1754.27	2026.37	828.62	723.56	614.9	1868.09	1638.62	1780.09	883.6133	1845.8067	722.36	1762.2667
Os09g0480466_	Os09g0480466		Non-protein coding transcript	1445	0	0	0	0	0	0	0	0	0	0	0	0	0	0	0	0
Os09g0494500_	Os09g0494500		Conserved hypothetical protein	796	0.36	0.46	0.64	2.73	2.31	3.09	1.36	1.49	1.2	4.73	4.23	4.21	0.4867	2.71	1.35	4.39
Os09g0514100_	Os09g0514100		Similar to oxidoreductase	1892	0.96	1.45	2.5	1.64	1.32	2.16	2.43	4.26	3.33	1.92	1.33	1.48	1.6367	1.7067	3.34	1.5767
Os09g0538901_	Os09g0538901		Hypothetical protein	1838	0.13	0	0.17	0.03	0.05	0.04	0	0	0	0	0	0	0.1	0.04	0	0
Os09g0540300_	Os09g0540300		Protein of unknown function DUF247; plant domain containing protein	1146	0.06	0	0	0.15	0.2	0.44	0	0	0	0.14	0	0	0.02	0.2633	0	0.0467
Os09g0551000_	Os09g0551000		Protein kinase; catalytic domain domain containing protein	2466	0	0.03	0	0.5	2.29	0	0	0.97	0	0	0	0.15	0.01	0.93	0.3233	0.05
Os09g0551100_	Os09g0551100		Hypothetical protein	1217	1.87	1.14	1.54	5.27	4.5	4.88	1.23	0.53	2.14	2.78	3.17	3.99	1.5167	4.8833	1.3	3.3133
Os09g0559900_	Os09g0559900		Protein kinase; core domain containing protein	2412	42.65	44.74	46.27	86.01	86.12	84.22	12.25	14.91	14.44	75.66	77.22	74.58	44.5533	85.45	13.8667	75.82
Os09g0564700_	Os09g0564700		Similar to Vignain	1005	0.07	0.26	0.22	1.1	1.28	0.65	0	0.42	0.22	0.93	0.89	0.76	0.1833	1.01	0.2133	0.86
Os09g0566700_	Os09g0566700		Protein of unknown function DUF1677; plant domain containing protein	888	8.78	8.97	9.1	15.41	15.64	14.7	2.59	3.59	3.4	12.57	12.93	13.46	8.95	15.25	3.1933	12.9867
Os09g0567100_	Os09g0567100		Hypothetical protein	2837	1.46	2.24	1.96	8.02	8.69	9.42	0.6	0.86	0.57	6.55	7.53	7.45	1.8867	8.71	0.6767	7.1767
Os10g0104000_	Os10g0104000		Hypothetical conserved gene	4083	0	0	0	0	0	0	0	0	0	0	0	0	0	0	0	0
Os10g0107000_	Os10g0107000		Similar to Class III peroxidase 124	1021	0	0	0	0.25	0.56	0.26	0	0	0	0.19	0.81	0.47	0	0.3567	0	0.49
Os10g0107866_	Os10g0107866		Non-protein coding transcript	661	1.02	1.91	1.32	4.12	3.74	2.27	2.8	1.88	1.44	2.64	2.85	4.88	1.4167	3.3767	2.04	3.4567
Os10g0116200_	Os10g0116200		Conserved hypothetical protein	1262	0.48	0.35	0.88	5.01	5.28	6.35	0.26	0.05	0.06	3.48	2.98	4.86	0.57	5.5467	0.1233	3.7733
Os10g0116400_	Os10g0116400		Hypothetical conserved gene	1656	1.15	0.61	0.84	6.15	5.9	6.23	0.07	0.34	0.12	3.05	3.93	2.39	0.8667	6.0933	0.1767	3.1233
Os10g0123200_	Os10g0123200		Cyclin-like F-box domain containing protein	1686	7.23	7.97	7.5	14.48	16.19	14.79	3.62	5.07	4.99	10.87	12.98	12.97	7.5667	15.1533	4.56	12.2733
Os10g0135700_	Os10g0135700		Hypothetical gene	666	16.67	17.89	17.29	37.6	31	30.78	21.57	24.6	20.9	38.12	40.46	41.43	17.2833	33.1267	22.3567	40.0033
Os10g0139500_	Os10g0139500		Similar to F-box domain containing protein; expressed	797	2.12	1.45	2.21	4.01	4.98	4.51	1.3	1.53	1.1	4.18	2.91	4.55	1.9267	4.5	1.31	3.88
Os10g0160600_	Os10g0160600		Conserved hypothetical protein	3017	36.07	38.13	41.28	88.3	82.86	87.32	20.33	21.4	18.73	77.32	70.42	75.76	38.4933	86.16	20.1533	74.5
Os10g0163190_	Os10g0163190		Hypothetical gene	587	0	0.43	0.16	0.43	0.78	1.46	2.49	0.3	0.16	1.02	1.05	1.21	0.1967	0.89	0.9833	1.0933
Os10g0165400_	Os10g0165400		Hypothetical gene	842	5.54	8.37	6.89	19.12	23.04	25.67	8.07	9.29	5.29	26.93	16.16	18.93	6.9333	22.61	7.55	20.6733
Os10g0179200_	Os10g0179200		Similar to cytochrome P450	1146	0	0	0	0	0	0	0	0	0	0	0	0	0	0	0	0
Os10g0185400_	Os10g0185400		Pectinesterase inhibitor domain containing protein	792	0	0.36	0	0	0.2	0	0.19	0	0	0	0.09	0	0.12	0.0667	0.0633	0.03
Os10g0186200_	Os10g0186200		Pectinesterase inhibitor domain containing protein	732	126.63	187.64	139.3	295.76	296.5	481.37	92.68	78.59	59.98	319.98	195.05	234.4	151.19	357.8767	77.0833	249.81
Os10g0186900_	Os10g0186900		Conserved hypothetical protein	695	15.65	16.78	16.73	67.55	56.53	78.23	4.73	2.79	4.43	55.31	54.68	54.57	16.3867	67.4367	3.9833	54.8533
Os10g0197101_	Os10g0197101		Similar to HAT family dimerisation domain containing protein	240	3.66	7.65	7.85	10.03	15.35	35.64	4.88	1.44	3.4	8.42	7.2	6.15	6.3867	20.34	3.24	7.2567
Os10g0199500_	Os10g0199500		Hypothetical conserved gene	1362	2.4	1.46	1.11	6.22	6.23	5.82	2.24	4.72	3.95	4.54	5.88	5.71	1.6567	6.09	3.6367	5.3767
Os10g0206000_	Os10g0206000		Non-protein coding transcript	766	8.37	8.59	7.21	20.64	22.39	20.03	5.94	7.08	5.14	19.87	23.55	23.15	8.0567	21.02	6.0533	22.19
Os10g0331400_	Os10g0331400		Hypothetical conserved gene	555	2.53	5.23	3.87	14.43	9.96	17.85	5.3	1.99	4.14	15.81	10.71	8.69	3.8767	14.08	3.81	11.7367
Os10g0331866_	Os10g0331866		Conserved hypothetical protein	1449	0	0.07	0.14	0	0.3	0.26	0	0.32	0	0.41	0.68	0.63	0.07	0.1867	0.1067	0.5733
Os10g0340100_	Os10g0340100		Conserved hypothetical protein	927	20.41	19.25	28.66	55.73	57.62	62.23	13.3	20.35	15.58	59.72	51.54	54.23	22.7733	58.5267	16.41	55.1633
Os10g0340800_	Os10g0340800		Conserved hypothetical protein	743	39.9	46.36	45.78	102.62	104.13	129.12	51.47	42.61	50.32	123.36	90.98	106.14	44.0133	111.9567	48.1333	106.8267
Os10g0344500_	Os10g0344500		Similar to cDNA clone:001-128-E01; full insert sequence	1560	0.22	0.18	0.31	6.11	6.25	7.03	0.07	0.34	0.47	4.7	3.12	4.94	0.2367	6.4633	0.2933	4.2533
Os10g0345100_	Os10g0345100		Multi antimicrobial extrusion protein MatE family protein	1902	21.48	24.21	22.68	49.05	47.81	48.14	7.14	10.52	8.16	41.93	41.88	45.4	22.79	48.3333	8.6067	43.07
Os10g0365050_	Os10g0365050		Hypothetical gene	1000	1.1	0.34	2.18	5.07	7.38	5.3	1.43	0	2.47	6.78	3.85	3.17	1.2067	5.9167	1.3	4.6
Os10g0381601_	Os10g0381601		Conserved hypothetical protein	805	17.02	19.16	16.67	56.02	51.29	56.14	14.79	10.37	9.29	37.28	35.72	38.36	17.6167	54.4833	11.4833	37.12
Os10g0388701_	Os10g0388701		Non-protein coding transcript	400	5.96	4.49	6.93	4.53	6.96	4.18	6.31	5.91	6.66	6.38	5.09	7.02	5.7933	5.2233	6.2933	6.1633
Os10g0389402_	Os10g0389402		Hypothetical gene	753	2.94	7.91	6.64	9.41	10.29	12.24	4.64	3.19	3.37	11.57	9.91	12.71	5.83	10.6467	3.7333	11.3967
Os10g0390900_	Os10g0390900		Hypothetical conserved gene	987	2.22	1.86	1.38	4.43	4.82	4.23	0.9	1.63	0.65	4.09	4.27	4.02	1.82	4.4933	1.06	4.1267
Os10g0431000_	Os10g0431000		Similar to predicted protein	1617	28.89	25.87	25.46	48.02	41.84	49.25	16.48	17.14	21.15	37.36	34.81	39.2	26.74	46.37	18.2567	37.1233
Os10g0443000_	Os10g0443000		Six-bladed beta-propeller; TolB-like domain containing protein	570	17.22	24.86	21.09	26.4	32.15	48.97	22.85	26.71	14.16	27.36	20.26	24.42	21.0567	35.84	21.24	24.0133
Os10g0443100_	Os10g0443100		Conserved hypothetical protein	495	0	0	0	3.24	0.11	1.82	0	0	0	3.53	0	0	0	1.7233	0	1.1767
Os10g0451600_	Os10g0451600		Non-protein coding transcript	2888	0.27	0	3.6	5.67	7.07	3.02	0.13	0	0	2.82	5.53	2.55	1.29	5.2533	0.0433	3.6333
Os10g0459900_	Os10g0459900		Conserved hypothetical protein	1546	2.76	3.59	4.55	17.63	14.44	18	4.17	5.17	1.26	10.1	9.05	9.97	3.6333	16.69	3.5333	9.7067
Os10g0460000_	Os10g0460000		Conserved hypothetical protein	2086	0.32	0.42	0.43	0.98	1.3	1.29	0.78	0.2	0.73	0.72	0.89	0.89	0.39	1.19	0.57	0.8333
Os10g0463032_	Os10g0463032		Non-protein coding transcript	631	0	0	0	0	0	0	0	0	0	0	0	0	0	0	0	0
Os10g0469100_	Os10g0469100		Hypothetical protein	3360	5.13	5.59	6.5	9.78	8.62	12.62	6.26	6.29	3.49	9.96	13.53	9.24	5.74	10.34	5.3467	10.91
Os10g0470100_	Os10g0470100		Conserved hypothetical protein	1555	1.05	0.49	1.05	3.03	2.02	2.13	1.17	1.58	0.53	2.57	3.88	3.45	0.8633	2.3933	1.0933	3.3
Os10g0470801_	Os10g0470801		Hypothetical gene	1825	9.63	12.57	11.82	20.53	19.14	19.95	11.73	13.71	11.08	14.93	17.15	14.54	11.34	19.8733	12.1733	15.54
Os10g0474600_	Os10g0474600		Conserved hypothetical protein	1628	12.33	13.77	13.17	39.71	38.56	42.1	5.19	5.49	8.37	32.36	29.5	34.87	13.09	40.1233	6.35	32.2433
Os10g0477301_	Os10g0477301		Conserved hypothetical protein	4015	0	0	0	0.08	0.06	0.04	0	0	0.02	0.03	0.01	0.01	0	0.06	0.0067	0.0167
Os10g0492000_	Os10g0492000		Conserved hypothetical protein	1781	24.03	24.96	24.87	35.46	35.44	34.43	21.88	25.93	20.64	34.14	33.73	37.07	24.62	35.11	22.8167	34.98
Os10g0494200_	Os10g0494200		Similar to N-acetyl-gamma-glutamyl-phosphate reductase	1542	1.23	2.03	1.48	5.07	4.93	4.4	2.21	2.65	2.51	6.55	6.58	7.89	1.58	4.8	2.4567	7.0067
Os10g0501900_	Os10g0501900		Tetratricopeptide-like helical domain containing protein	1515	249.22	264.69	276.76	628.47	615.67	628.82	131.61	157.88	138.69	653.01	660.29	676.13	263.5567	624.32	142.7267	663.1433
Os10g0512100_	Os10g0512100		Protein of unknown function DUF726 family protein	1917	15.39	14.57	17.13	26.58	27.68	26.28	6.66	8.93	7.67	24.11	21.82	25.43	15.6967	26.8467	7.7533	23.7867
Os10g0514300_	Os10g0514300		Similar to Transposon protein	1641	0	0.04	0	1.28	0.93	1.07	0	0	0	0.29	0.08	0.15	0.0133	1.0933	0	0.1733
Os10g0515200_	Os10g0515200		Cytochrome P450 family protein	1899	4.9	4.62	4.63	8.82	9.87	9.46	4.96	6.28	5.11	11.81	11.19	11.53	4.7167	9.3833	5.45	11.51
Os10g0519400_	Os10g0519400		Hypothetical protein	1586	0.23	1.13	0.46	1.83	2.17	2.1	0.88	0.15	0.3	1.76	1.11	1.22	0.6067	2.0333	0.4433	1.3633
Os10g0534700_	Os10g0534700		Protein of unknown function DUF604 family protein	2121	42.68	45.43	47.93	112.67	111.05	113.9	28.48	31.98	30.47	98.95	88.7	101.78	45.3467	112.54	30.31	96.4767
Os10g0537500_	Os10g0537500		Similar to Tobamovirus multiplication 3	1283	41.87	47.69	46.36	112.27	104.39	106.3	28.27	33.24	27.8	91.14	87.07	88.08	45.3067	107.6533	29.77	88.7633
Os10g0540800_	Os10g0540800		Conserved hypothetical protein	3310	2.21	2.22	2.95	4.93	5.57	4.79	2.11	2.17	1.41	4.75	4.29	3.98	2.46	5.0967	1.8967	4.34
Os10g0545800_	Os10g0545800		Nucleic acid-binding; OB-fold domain containing protein	1162	14.3	15.04	16.12	48.71	50.54	50.41	13.62	14.73	12.9	47.8	44.95	43.58	15.1533	49.8867	13.75	45.4433
Os10g0548100_	Os10g0548100		Similar to DM280 protein	1141	0.12	0.22	0.06	4.63	4.48	7.66	0.4	0.06	0.19	3.04	3.55	3.16	0.1333	5.59	0.2167	3.25
Os10g0550400_	Os10g0550400		Conserved hypothetical protein	1447	4.57	4.07	5.98	10.09	9.99	12.85	3.55	2.59	3.38	10.23	10.62	10.06	4.8733	10.9767	3.1733	10.3033
Os10g0560200_	Os10g0560200		Protein of unknown function Cys-rich family protein	1081	28.18	30.19	26.29	64.97	62.71	60.42	19.85	18.42	17.4	53.05	48.82	54.11	28.22	62.7	18.5567	51.9933
Os10g0563350_	Os10g0563350		Non-protein coding transcript	776	0	0	0	0	0	0	0	0	0	0.13	0	0	0	0	0	0.0433
Os10g0565700_	Os10g0565700		Similar to SNF2 family N-terminal domain containing protein	2829	1.25	1.07	0.75	1.85	2.15	2.29	0.7	1.29	1.05	2.7	1.82	1.6	1.0233	2.0967	1.0133	2.04
Os10g0570800_	Os10g0570800		Hypothetical conserved gene	471	0	0	0	0	0	0	0	0.45	0.23	0	0	0	0	0	0.2267	0
Os11g0133900_	Os11g0133900		Conserved hypothetical protein	696	32.39	34.41	34.23	67.97	69.23	69.72	25.86	32.23	29.17	69.23	71.61	67.38	33.6767	68.9733	29.0867	69.4067
Os11g0141400_	Os11g0141400		Similar to EF hand family protein; expressed	741	51.6	63.74	52.63	124.14	117.75	129.57	28.44	39.19	31.03	102.67	83.18	95.77	55.99	123.82	32.8867	93.8733
Os11g0146100_	Os11g0146100		Similar to AtPIP5K1	1635	13.19	13.71	17.4	38.68	39.59	45.34	7.69	8.67	8.09	42.27	42.57	41.55	14.7667	41.2033	8.15	42.13
Os11g0147200_	Os11g0147200		Hypothetical conserved gene	1698	5.01	4	4.69	6.99	7.82	6.56	1.08	4.56	4.48	4.17	4.96	5.31	4.5667	7.1233	3.3733	4.8133
Os11g0175300_	Os11g0175300		Domain of unknown function DUF1618 domain containing protein	1926	0.51	1.14	1.11	2.27	1.91	2.39	1.59	0.7	1.18	2.51	2.43	2.54	0.92	2.19	1.1567	2.4933
Os11g0202900_	Os11g0202900		Hypothetical gene	830	0	0.26	0.19	3.03	3.13	5.19	0.18	0.09	0	3.18	3.63	3.4	0.15	3.7833	0.09	3.4033
Os11g0207300_	Os11g0207300		Bacterial luciferase-like family protein	1293	0.87	1.49	1.55	3.68	3.73	2.89	0.64	1.63	1.56	3.47	2.59	3.66	1.3033	3.4333	1.2767	3.24
Os11g0210700_	Os11g0210700		Hypothetical gene	2489	0.93	0.97	0.89	2.01	2.68	3.41	0	0.6	0.16	1.25	2.34	2.32	0.93	2.7	0.2533	1.97
Os11g0219750_	Os11g0219750		Conserved hypothetical protein	708	1.87	2.85	1.32	1.62	1.76	1.38	2.34	6.73	2.32	2.21	2.05	2.54	2.0133	1.5867	3.7967	2.2667
Os11g0239500_	Os11g0239500		Alpha/beta hydrolase fold-3 domain containing protein	1375	1.1	1.96	1.14	3.2	3.51	5.5	2.67	2.09	2.34	5.15	3.01	3.26	1.4	4.07	2.3667	3.8067
Os11g0244200_	Os11g0244200		Similar to Pisum sativum 17.9 kDa heat shock protein (hsp17.9) (Fragment)	744	0	0	0	13.06	12.6	15.4	0.51	0.21	0.41	18.38	14.43	12.84	0	13.6867	0.3767	15.2167
Os11g0258900_	Os11g0258900		Conserved hypothetical protein	1882	6.24	8.13	7.85	14.09	12.28	14.96	6.26	7.3	6.41	12.92	11.24	11.74	7.4067	13.7767	6.6567	11.9667
Os11g0260200_	Os11g0260200		Similar to Sulfotransferase domain containing protein; expressed	1117	0.35	0.06	0.61	3.08	2.37	3.52	0.06	0	0.36	0.88	1.03	1.04	0.34	2.99	0.14	0.9833
Os11g0290600_	Os11g0290600		Conserved hypothetical protein	1199	3.52	4.19	4.37	12.43	12.44	11.26	2.3	2.74	2.02	10.52	8.92	9.62	4.0267	12.0433	2.3533	9.6867
Os11g0303400_	Os11g0303400		Hypothetical conserved gene	1567	60.74	67.41	67.89	109.59	97.98	117.59	53.69	53.15	39.81	87.45	80.48	92.29	65.3467	108.3867	48.8833	86.74
Os11g0417800_	Os11g0417800		Non-protein coding transcript	812	1.03	0.18	0.49	0.17	0	0.35	0	0	0	0	0	0	0.5667	0.1733	0	0
Os11g0427401_	Os11g0427401		Conserved hypothetical protein	5212	4.18	6.63	11.25	9.93	14.58	21.49	20.28	13.77	10.69	14.96	9.38	15.66	7.3533	15.3333	14.9133	13.3333
Os11g0436450_	Os11g0436450		Conserved hypothetical protein	977	0	0	0	0	0	0	0	0	0.23	0	0	0	0	0	0.0767	0
Os11g0437600_	Os11g0437600		Protein of unknown function DUF506; plant family protein	1227	0	0	0	1.01	0.77	1.01	0	0.05	0	0.67	0.53	0.48	0	0.93	0.0167	0.56
Os11g0440866_	Os11g0440866		Non-protein coding transcript	690	4.64	3.7	6.29	22.07	18.04	20.9	3.87	4	2.46	14.39	11.54	17.45	4.8767	20.3367	3.4433	14.46
Os11g0444400_	Os11g0444400		Conserved hypothetical protein	688	2.87	3.36	1.74	18.91	15.02	14.05	0.92	0.94	1.73	17.93	14.67	16.12	2.6567	15.9933	1.1967	16.24
Os11g0457000_	Os11g0457000		UDP-glucuronosyl/UDP-glucosyltransferase domain containing protein	930	126	193.81	143.29	247.54	248.31	358.74	40.63	43.36	34.76	215.43	147.31	175.76	154.3667	284.8633	39.5833	179.5
Os11g0459600_	Os11g0459600		Conserved hypothetical protein	576	0.87	1.46	1.45	5.5	5.25	5.36	0.67	1.55	1.59	4.26	4.72	5.53	1.26	5.37	1.27	4.8367
Os11g0460500_	Os11g0460500		Conserved hypothetical protein	1318	1.51	1.97	2.06	4.08	3.61	4.74	1.4	1.31	0.92	5.25	4.12	4.34	1.8467	4.1433	1.21	4.57
Os11g0470500_	Os11g0470500		Similar to Protein kinase domain containing protein; expressed	2111	0.35	0.69	0.96	4.02	4.16	5.42	0.55	0.35	0.75	5.44	5.01	5.22	0.6667	4.5333	0.55	5.2233
Os11g0474100_	Os11g0474100		Conserved hypothetical protein	776	92.95	94.01	97.43	294.73	287.84	304.8	50.08	53.94	51.07	236.71	215.36	222.1	94.7967	295.79	51.6967	224.7233
Os11g0474566_	Os11g0474566		Hypothetical conserved gene	578	29.82	37.5	35.29	46.38	52.96	57.07	24.37	28.93	28.47	54.6	40.1	50.36	34.2033	52.1367	27.2567	48.3533
Os11g0483950_	Os11g0483950		Pentatricopeptide repeat domain containing protein	2149	0.47	0.04	0.41	1.27	1.34	0.43	0.62	0.64	0.27	0.84	0.72	0.73	0.3067	1.0133	0.51	0.7633
Os11g0506700_	Os11g0506700		Similar to ATPase; coupled to transmembrane movement of substances	1345	0	0	0	0	0	0	0	0.19	0	0	0	0	0	0	0.0633	0
Os11g0525500_	Os11g0525500		Sugar transporter; conserved site domain containing protein	763	0.31	0	0	0.28	0.83	0.67	0.2	0	0.11	0.19	0.1	0.3	0.1033	0.5933	0.1033	0.1967
Os11g0532751_	Os11g0532751		Conserved hypothetical protein	534	0.72	0.68	0.19	7.05	10.66	9.49	0.17	0	0	7.35	5.64	6.09	0.53	9.0667	0.0567	6.36
Os11g0533400_	Os11g0533400		Conserved hypothetical protein	770	0	0	0	0.84	0.31	1.33	0	0.1	0	3.34	1.87	2.09	0	0.8267	0.0333	2.4333
Os11g0534100_	Os11g0534100		Hypothetical conserved gene	1136	0.84	1.41	1.01	2	1.64	2.85	1.28	1.62	0.25	2.27	0.76	1	1.0867	2.1633	1.05	1.3433
Os11g0537300_	Os11g0537300		Similar to DedA	1268	20.99	19.36	24.17	70.44	67.78	64.46	17.36	24	19.51	51.99	53.57	56.76	21.5067	67.56	20.29	54.1067
Os11g0540600_	Os11g0540600		Protein of unknown function DUF247; plant family protein	1583	0	0	0	0	0	0	0	0	0	0	0	0	0	0	0	0
Os11g0540800_	Os11g0540800		Protein of unknown function DUF247; plant domain containing protein	1218	0.06	0.05	0.17	0.25	0.33	0.51	0.16	0.16	0.12	0.16	0	0.38	0.0933	0.3633	0.1467	0.18
Os11g0549900_	Os11g0549900		Similar to tubulin alpha-6 chain	818	6.88	9.41	6.59	25.57	25.3	23.36	6.43	5.62	6.46	25.14	26.24	28.57	7.6267	24.7433	6.17	26.65
Os11g0559600_	Os11g0559600		Conserved hypothetical protein	2431	0.62	1.31	1.13	4.51	6.38	5.81	0.12	0.43	0.34	1.98	2.26	2.43	1.02	5.5667	0.2967	2.2233
Os11g0598700_	Os11g0598700		Similar to predicted protein	743	0.96	0.6	1	3.95	6.92	5.3	0.61	1.87	1.32	2.82	3.01	4.52	0.8533	5.39	1.2667	3.45
Os11g0619500_	Os11g0619500		Peptidase C19; ubiquitin carboxyl-terminal hydrolase 2 domain containing protein	2649	18.98	18.48	16.69	37.85	37.81	31.58	18.87	20.29	13.71	33.68	33.41	34.05	18.05	35.7467	17.6233	33.7133
Os11g0621825_	Os11g0621825		Similar to Universal stress protein 1561	291	4.08	5.24	6.7	12.05	11.99	15.45	4.87	3.07	4.25	6.76	7.57	6.59	5.34	13.1633	4.0633	6.9733
Os11g0650500_	Os11g0650500		Hypothetical conserved gene	2116	0.37	0.42	0.21	2.58	2.56	3.47	0.14	0.19	0.06	1.93	2.05	1.63	0.3333	2.87	0.13	1.87
Os11g0654100_	Os11g0654100		NB-ARC domain containing protein	3246	0	0	0.01	0	0	0.02	0.03	0	0.17	0	0	0	0.0033	0.0067	0.0667	0
Os11g0655200_	Os11g0655200		NB-ARC domain containing protein	3209	0.6	0.81	0.6	1.93	1.35	1.89	0.24	0.14	0.23	0.53	0.44	0.77	0.67	1.7233	0.2033	0.58
Os11g0656500_	Os11g0656500		Integrase; catalytic core domain containing protein	4627	0.18	0.25	0.25	1.75	1.93	1.73	0.16	0.21	0.05	0.39	0.28	0.44	0.2267	1.8033	0.14	0.37
Os11g0687001_	Os11g0687001		Hypothetical protein	2528	0.13	0.21	0.19	0.05	0.21	0.17	0	0.15	0.03	0.14	0.05	0.11	0.1767	0.1433	0.06	0.1
Os12g0105600_	Os12g0105600		Similar to Phosphate starvation regulator protein (Regulatory protein of P- starvation acclimation response Psr1)	1426	0.46	1.07	1.05	2.35	1.29	2.36	0.79	1.41	0.95	1.67	2.66	2.18	0.86	2	1.05	2.17
Os12g0106100_	Os12g0106100		Hypothetical conserved gene	1046	5.97	7.65	8.43	16.48	16.11	13.85	3.46	4.69	4.99	13.72	14.58	14.94	7.35	15.48	4.38	14.4133
Os12g0111000_	Os12g0111000		Conserved hypothetical protein	1723	6.8	7.15	7.27	98.63	89.76	105.35	1.94	2.95	4.02	49.6	47.93	50.23	7.0733	97.9133	2.97	49.2533
Os12g0117200_	Os12g0117200		Similar to esterase PIR7A	960	107.85	107.48	116.97	242.1	243.31	234.59	30.33	41.48	39.71	246.08	233.54	251.92	110.7667	240	37.1733	243.8467
Os12g0138000_	Os12g0138000		Hypothetical conserved gene	4222	0.04	0	0.03	0.11	0.12	0.21	0	0	0	0.12	0.13	0.12	0.0233	0.1467	0	0.1233
Os12g0152600_	Os12g0152600		Pentatricopeptide repeat domain containing protein	2347	3.95	3.64	3.75	9.6	9.49	7.98	4.42	3.89	2.53	7.71	6.95	8.63	3.78	9.0233	3.6133	7.7633
Os12g0152750_	Os12g0152750		Hypothetical gene	1031	14.25	12.36	13.06	31.84	32.53	31.9	8.18	14.02	9.53	31.58	30.42	31.04	13.2233	32.09	10.5767	31.0133
Os12g0160300_	Os12g0160300		Conserved hypothetical protein	2121	3.22	2.79	3.58	8.58	10.29	9.21	1.36	1.95	0.99	7.36	8.77	9.06	3.1967	9.36	1.4333	8.3967
Os12g0161350_	Os12g0161350		Conserved hypothetical protein	410	0.3	0	0	1.15	0	0.6	0	0	0	1.16	0	0	0.1	0.5833	0	0.3867
Os12g0164450_	Os12g0164450		Hypothetical gene	1587	23.38	28.54	27.85	72.55	73.09	112	3.82	2.97	2.26	43.84	29.62	44.72	26.59	85.88	3.0167	39.3933
Os12g0177800_	Os12g0177800		Similar to D-mannose binding lectin family protein; expressed	2487	3.61	3.83	3.34	7.38	6.57	6.95	2.48	2.23	2.07	6.19	5.14	5.88	3.5933	6.9667	2.26	5.7367
Os12g0179100_	Os12g0179100		Hypothetical gene	712	4.31	5	4.97	15.12	13.11	15.14	3.59	2.69	2.35	12.1	12.16	14.63	4.76	14.4567	2.8767	12.9633
Os12g0181300_	Os12g0181300		Similar to TRAF-type zinc finger family protein	1008	26.41	25.43	29.8	54.63	53.24	51.52	11.54	12.07	8.64	45.59	49.49	50.18	27.2133	53.13	10.75	48.42
Os12g0188566_	Os12g0188566		Similar to Thioredoxin (TRX)	1321	7.04	6.31	7.13	10.55	13.73	11.68	7.26	8.21	7.67	12.83	15.14	14.23	6.8267	11.9867	7.7133	14.0667
Os12g0205500_	Os12g0205500		NB-ARC domain containing protein	3012	1.84	1.47	2.43	2.21	3.04	2.92	2.39	1.78	1.87	2.22	2.3	2.36	1.9133	2.7233	2.0133	2.2933
Os12g0230266_	Os12g0230266		Hypothetical genes	267	0	0	0	0	0	0	0	0	0	0	0	0	0	0	0	0
Os12g0236225_	Os12g0236225		Conserved hypothetical protein	435	0.97	1.37	0.47	4.25	4.85	6.67	0.66	1.22	2.8	8.94	5.16	7.55	0.9367	5.2567	1.56	7.2167
Os12g0236600_	Os12g0236600		Conserved hypothetical protein	1537	0.63	0.63	0.44	1.46	1.01	1.88	0.16	0.46	0.44	1.02	1.54	1.3	0.5667	1.45	0.3533	1.2867
Os12g0245000_	Os12g0245000		Conserved hypothetical protein	2233	30.7	26	30.99	77.72	79.2	70.52	15.09	17.94	16.41	58.22	59.37	60.2	29.23	75.8133	16.48	59.2633
Os12g0257450_	Os12g0257450		Non-protein coding transcript	377	65.66	65.21	57.19	107.42	97.6	101.73	38.12	52.65	40.65	88.35	93.02	91.33	62.6867	102.25	43.8067	90.9
Os12g0261250_	Os12g0261250		Conserved hypothetical protein	3975	0.09	0.07	0.05	0.15	0.1	0.13	0	0.07	0.09	0.12	0.25	0.13	0.07	0.1267	0.0533	0.1667
Os12g0262700_	Os12g0262700		Alpha/beta hydrolase family protein	1192	25.31	24.83	31.27	50.88	48.87	49.6	11.38	8.74	11.26	48.44	44.16	45.03	27.1367	49.7833	10.46	45.8767
Os12g0299150_	Os12g0299150		Conserved hypothetical protein	3259	3.81	3.41	3.44	6.02	5.3	6.21	4.42	4.24	2.74	5.18	4.91	4.9	3.5533	5.8433	3.8	4.9967
Os12g0406732_	Os12g0406732		Hypothetical conserved gene	1288	0.28	0.17	0.3	2.65	2.86	2.2	0	0	0	1.76	0.97	2.54	0.25	2.57	0	1.7567
Os12g0419000_	Os12g0419000		Conserved hypothetical protein	577	0.37	0.67	0.39	2.7	2.15	2.25	0.19	0.47	0.05	1.24	1.23	1.27	0.4767	2.3667	0.2367	1.2467
Os12g0435100_	Os12g0435100		Hypothetical protein	1030	12.91	15.04	12.17	38.6	33.09	36.29	6.58	8.41	8.82	34.68	28.53	32.67	13.3733	35.9933	7.9367	31.96
Os12g0438000_	Os12g0438000		Similar to Histone H2A	823	163.47	171.48	172.81	514.74	497.2	501.87	130.63	148.79	139.58	423.46	437.83	452.8	169.2533	504.6033	139.6667	438.03
Os12g0439700_	Os12g0439700		Similar to RER1A protein	306	5.24	7.43	1.37	12.04	10.97	14.42	4.78	1.24	2.51	10.8	12.43	9.55	4.68	12.4767	2.8433	10.9267
Os12g0440400_	Os12g0440400		Hypothetical protein	436	8.78	7.51	6.95	80.74	84.09	100.8	2.76	3.38	4.02	24.1	30.06	33.9	7.7467	88.5433	3.3867	29.3533
Os12g0444500_	Os12g0444500		EGF-like region; conserved site domain containing protein	917	22.19	26.82	25.27	60.43	51.7	54.37	5.26	9.07	6.27	38.95	34.66	40.54	24.76	55.5	6.8667	38.05
Os12g0448400_	Os12g0448400		Hypothetical protein	560	12.62	14.97	11.95	26.87	19.94	31.18	10.6	11.28	12.76	28.31	20.77	23.53	13.18	25.9967	11.5467	24.2033
Os12g0469300_	Os12g0469300		Non-protein coding transcript	675	2.36	3.69	5.1	6.46	8.21	6.54	0.34	1.63	0.92	3.05	4.85	4.44	3.7167	7.07	0.9633	4.1133
Os12g0484100_	Os12g0484100		Hypothetical conserved gene	672	64.52	57.97	64.69	117.4	111.02	117.11	44.45	44.17	39.61	117.5	121.49	130.8	62.3933	115.1767	42.7433	123.2633
Os12g0489300_	Os12g0489300		Alba; DNA/RNA-binding protein family protein	1060	224.61	224.5	232.79	546.38	543.79	548.38	114.95	124.22	114.64	407.23	411.56	417.36	227.3	546.1833	117.9367	412.05
Os12g0511900_	Os12g0511900		Similar to NB-ARC domain containing protein; expressed	3426	7.03	7.89	10.89	8.23	6.49	9.06	5.5	6.16	6.28	7.77	7.33	6.77	8.6033	7.9267	5.98	7.29
Os12g0512100_	Os12g0512100		Sugar/inositol transporter domain containing protein	1945	32.29	36.75	35.33	67.51	65.68	78.9	12.46	14.22	12.21	57.42	43.67	52.86	34.79	70.6967	12.9633	51.3167
Os12g0518000_	Os12g0518000		Hypothetical conserved gene	849	5.34	6.96	5.95	14.8	10.18	12.21	3.75	4.46	4.58	9.86	8.18	9.19	6.0833	12.3967	4.2633	9.0767
Os12g0521300_	Os12g0521300		Similar to HAT family dimerisation domain containing protein	1089	0.06	0.06	0.07	0.19	0.53	0.65	0	0	0	0.21	0.25	0	0.0633	0.4567	0	0.1533
Os12g0527301_	Os12g0527301		Hypothetical gene	585	2.62	1.74	1.61	10.75	12.71	6.6	0.44	1.83	1.58	8.03	7.83	10.38	1.99	10.02	1.2833	8.7467
Os12g0550800_	Os12g0550800		Hypothetical conserved gene	1324	1.84	1.41	2.27	14.07	15.27	14.07	3.82	5.54	4.94	9.6	9.51	8.26	1.84	14.47	4.7667	9.1233
Os12g0553050_	Os12g0553050		Hypothetical protein	462	0	0	0	0	0	0.92	0	0	0	0.45	0.46	0	0	0.3067	0	0.3033
Os12g0560067_	Os12g0560067		Non-protein coding transcript	742	2.79	2.61	2.63	10.86	10.23	8.13	0.61	0.48	0.44	9.02	7.43	6.82	2.6767	9.74	0.51	7.7567
Os12g0567000_	Os12g0567000		Ion channel regulatory protein; UNC-93 domain containing protein	739	1.12	2	2.07	5.29	3.49	5.07	0.35	0.69	1.08	6.23	5.84	5.17	1.73	4.6167	0.7067	5.7467
Os12g0588200_	Os12g0588200		Hypothetical protein	1889	0.74	1.35	1.23	8.34	8.19	7.37	2.06	1.86	1.34	6.53	5.96	7.34	1.1067	7.9667	1.7533	6.61
Os12g0590400_	Os12g0590400		Conserved hypothetical protein	1951	21.83	23.67	23.05	47.93	48.37	46.28	18.29	19.35	18.31	43.24	44.29	40.51	22.85	47.5267	18.65	42.68
