# Supplementary material for: OsGRF4AA compromises heat tolerance of developing pollen grains in rice
Source: Front Plant Sci. 2023 Feb 22;14:1121852. doi: 10.3389/fpls.2023.1121852 (PMC9992635; doi:10.3389/fpls.2023.1121852)
Supplement: Supplementary file 4 [file DataSheet_2.csv]

Supplementary table 3. Commonly Down-regulated genes
ID	gene_id	gene_name	description	length	GS2CK1	GS2CK2	GS2CK3	GS2HS1	GS2HS2	GS2HS3	ZH11CK1	ZH11CK2	ZH11CK3	ZH11HS1	ZH11HS2	ZH11HS3	GS2CK	GS2HS	ZH11CK	ZH11HS
Os03g0823000_ZFP182/ZOS3-21	Os03g0823000	ZFP182/ZOS3-21	Resistance protein candidate (Fragment)	2365	1.18	1.67	1.04	0.68	0.33	0.56	2.08	2.19	1.34	0.69	0.42	0.37	1.2967	0.5233	1.87	0.4933
Os05g0349700_YGL1	Os05g0349700	YGL1	Chl synthase; Chl biosynthesi	1670	4.62	7.62	5.28	1.91	2.16	0.68	9.46	12.2	10.53	2.24	1.82	1.86	5.84	1.5833	10.73	1.9733
Os07g0160100_YAB1	Os07g0160100	YAB1	Similar to cDNA clone:J023038F18; full insert sequence	956	32.22	31.07	36.33	2.18	1.47	2.86	39.48	53.13	39.33	4.48	2.02	4.59	33.2067	2.17	43.98	3.6967
Os04g0576900_XIAO	Os04g0576900	XIAO	Protein kinase; core domain containing protein	2374	2.42	3.19	2.92	0.37	0.1	0.26	5.88	6.84	4.38	0.14	0.35	0.37	2.8433	0.2433	5.7	0.2867
Os09g0426800_WSL2	Os09g0426800	WSL2	Homologue of WAX2/GL1; Synthesis of leaf cuticular wa	2366	50.69	51.98	54.77	23.11	18.57	22.43	71.98	89.88	76.68	32.11	29.57	31.58	52.48	21.37	79.5133	31.0867
Os07g0687900_wsi76	Os07g0687900	wsi76	WSI76 protein induced by water stress	1407	1.44	2.43	1.84	0.13	0.14	0.38	3.45	2.31	1.41	0.74	0.05	0.23	1.9033	0.2167	2.39	0.34
Os01g0851000_WLP2	Os01g0851000	WLP2	Carbohydrate/purine kinase domain containing protein	2285	0.83	0.75	0.71	0.07	0.38	0.19	0.33	1.41	0.77	0.24	0.07	0.1	0.7633	0.2133	0.8367	0.1367
Os03g0225700_WAK25	Os03g0225700	WAK25	Wall-associated kinase; Biotic stress respons	2257	0.43	0.6	0.73	0.12	0.05	0.1	0.76	1.05	0.93	0.13	0.18	0.24	0.5867	0.09	0.9133	0.1833
Os05g0153000_VLN1	Os05g0153000	VLN1	Gelsolin family protein	2780	2.24	2.01	2.44	0.63	0.33	0.78	2.79	3.19	2.76	0.61	0.35	0.39	2.23	0.58	2.9133	0.45
Os03g0726700_TAC3	Os03g0726700	TAC3	Control of tiller angl	459	0.72	0	1	0.22	0	0.7	0.45	2.11	1.21	0	0	0	0.5733	0.3067	1.2567	0
Os03g0401300_SUS1	Os03g0401300	SUS1	Sucrose synthase 2 (EC 2.4.1.13) (Sucrose-UDP glucosyltransferase 2)	2907	158.68	155.01	177.56	42.86	37.52	37.96	211.94	248.83	216.03	61.47	54.01	57.2	163.75	39.4467	225.6	57.56
Os08g0562500_slg	Os08g0562500	slg	BAHD acyltransferase-like protein; Control of grain size and leaf angle; Regulation of brassinosteroid homeostasi	1649	15.93	15.69	16.46	6.28	5.74	5.63	22.36	25.48	21.93	7.03	5.73	3.99	16.0267	5.8833	23.2567	5.5833
Os02g0260500_SIP7	Os02g0260500	SIP7	Hypothetical conserved gene	1494	2.91	2.7	3.32	1.83	1.22	1.22	3.68	4.65	5.55	1.9	1.75	1.8	2.9767	1.4233	4.6267	1.8167
Os12g0613250_SIP17	Os12g0613250	SIP17	Similar to BTB/POZ; Superoxide dismutase; copper/zinc binding; NPH3	2017	1.59	2.03	1.97	0.31	0.31	0.42	2.27	2.34	2.98	0.2	0.15	0.06	1.8633	0.3467	2.53	0.1367
Os09g0459200_SG1	Os09g0459200	SG1	Unknown product; Brassinosteroid signaling; Control of organ lengt	1139	2.76	2.76	3.51	0.99	0.36	0.72	5.04	3.82	3.57	0.56	0.64	0.82	3.01	0.69	4.1433	0.6733
Os02g0606700_RSS1	Os02g0606700	RSS1	D-box containing protein; Regulation of the cell cycle; Maintenance of meristematic activity under stress condition	1336	34.5	36.52	40.96	8.55	7.94	6.76	65.54	84.31	76.11	24.42	26.29	28.89	37.3267	7.75	75.32	26.5333
Os01g0952500_RR4	Os01g0952500	RR4	A-type response regulator; Cytokinin signalin	1605	7.46	8.47	10.5	2.99	2.84	2.67	21.21	27.37	25.23	8.38	7.78	9.4	8.81	2.8333	24.6033	8.52
Os01g0841700_Rpp17	Os01g0841700	Rpp17	Similar to Isoform ERG1b of Elicitor-responsive protein 1	733	21.5	25.14	26.49	2.8	2.47	2.84	28.8	38.81	31.69	14.21	11.53	14.83	24.3767	2.7033	33.1	13.5233
Os05g0446600_ROS1D	Os05g0446600	ROS1D	Similar to DNA glycosylase/lyase 701	2200	2.49	2.19	2.64	0.2	0.22	0.63	2.79	3.27	2.76	1.35	0.74	1.61	2.44	0.35	2.94	1.2333
Os08g0136100_Roc7(t)	Os08g0136100	Roc7(t)	Similar to Roc1	3602	3.23	3.59	3.42	0.92	1.19	1.23	3.23	4.14	3.13	1.17	1.05	1.08	3.4133	1.1133	3.5	1.1
Os08g0187500_Roc1(t)	Os08g0187500	Roc1(t)	Similar to Roc1	3280	7.38	8.32	8.42	3.39	3.35	3.61	10.05	12.2	10.52	4.32	3.53	4.91	8.04	3.45	10.9233	4.2533
Os04g0561900_RMP2	Os04g0561900	RMP2	Cupredoxin domain containing protein	1975	32.17	32.3	33.78	6.43	6.92	7.02	34.47	40.37	35.66	15.11	14.65	14.98	32.75	6.79	36.8333	14.9133
Os01g0733500_RD22	Os01g0733500	RD22	Similar to Dehydration-induced protein RD22-like protein 1	1617	7.71	8.58	9.84	2.6	2.62	2.61	47.07	47.3	42.28	5.91	4.5	5.37	8.71	2.61	45.55	5.26
Os07g0211500_Rc	Os07g0211500	Rc	Basic helix-loop-helix (bHLH) protein; Proanthocyanidin synthesis; Regulation of proanthocyanidin pigmentation; (Nipponbare: loss-of-function mutation of Rc	1987	0.22	0.32	0	0.06	0	0	0.18	0.31	0.36	0.06	0.03	0	0.18	0.02	0.2833	0.03
Os04g0508500_R2R3-MYB	Os04g0508500	R2R3-MYB	Similar to OSIGBa0101P20.9 protein	1372	1.2	1.61	1.25	0.44	0.39	0.71	1.2	1.81	1.3	0.58	0.28	0.47	1.3533	0.5133	1.4367	0.4433
Os12g0175400_R2R3-MYB	Os12g0175400	R2R3-MYB	Similar to OSMYB2	1027	1.04	1.16	1.33	0.08	0.62	0.08	5.55	3.48	3.53	1.25	0.98	0.98	1.1767	0.26	4.1867	1.07
Os06g0729000_PSY1	Os06g0729000	PSY1	Phytoene synthase 1 (EC 2.5.1.32)	1898	7.96	9.37	10.42	2.28	2.48	2.55	42.61	50.65	41.44	13.5	16.1	15.52	9.25	2.4367	44.9	15.04
Os12g0420400_PsaL	Os12g0420400	PsaL	Similar to Photosystem I reaction center subunit XI; chloroplast precursor (PSI- L) (PSI subunit V)	923	16.43	15.87	15.95	5.22	5.16	6.11	26.99	32.72	25.28	11.71	9.61	8.82	16.0833	5.4967	28.33	10.0467
Os07g0104100_prx97	Os07g0104100	prx97	Similar to Class III peroxidase 97	736	2.3	2.02	1.41	0.61	0.37	0.4	10.42	10.38	13.21	1.48	1.71	1.68	1.91	0.46	11.3367	1.6233
Os04g0689000_prx64	Os04g0689000	prx64	Similar to Peroxidase (EC 1.11.1.7)	1239	1.8	2.05	2.54	0.55	0.22	0.25	5.27	9.14	7.23	0.1	0.11	0.42	2.13	0.34	7.2133	0.21
Os02g0833900_prx32	Os02g0833900	prx32	Similar to Peroxidase 64 precursor (EC 1.11.1.7) (Atperox P64) (PRXR4) (ATP17a)	1170	2.57	2.51	2.25	0.43	0.72	0.15	3.02	5.26	4.24	0.76	1.03	0.68	2.4433	0.4333	4.1733	0.8233
Os01g0543100_prx17	Os01g0543100	prx17	Similar to Peroxidase 72 precursor (EC 1.11.1.7) (Atperox P72) (PRXR8) (ATP6a)	1391	1.46	2.42	2.5	0.69	1.28	0.43	3.5	5.89	5.26	0.57	0.68	0.73	2.1267	0.8	4.8833	0.66
Os01g0326000_prx12	Os01g0326000	prx12	Similar to Peroxidase (Fragment)	1381	3.02	3.96	3.22	0.29	0.7	0.97	5.44	4.1	4.36	0.31	0.41	0.86	3.4	0.6533	4.6333	0.5267
Os06g0597400_PNH1	Os06g0597400	PNH1	PINHEAD/ZWILLE (PNH/ZLL) homologous protein; Shoot apical meristem (SAM) maintenance and leaf developmen	3412	4.6	6.14	6.21	1.81	1.31	1.36	6.16	6.9	7.68	2.13	2.91	1.78	5.65	1.4933	6.9133	2.2733
Os08g0529000_PIN5B	Os08g0529000	PIN5B	Auxin efflux carrier; Auxin homeostasis; transport and distributio	1624	1.41	2.09	1.79	0.68	0.43	0.61	3.03	2.34	2.5	0.66	0.72	0.99	1.7633	0.5733	2.6233	0.79
Os11g0137000_PIN1B	Os11g0137000	PIN1B	Similar to PIN1-like auxin transport protein	2231	0.25	0.38	0.31	0.02	0.05	0	0.11	0.27	0.52	0	0	0	0.3133	0.0233	0.3	0
Os02g0809700_Pho1	Os02g0809700	Pho1	Pi homeostasi	1922	157.54	165.24	165.33	33.92	35.69	33.65	280.37	274.67	230.78	93.94	87.71	92.82	162.7033	34.42	261.94	91.49
Os06g0553200_PFL	Os06g0553200	PFL	Similar to Meiosis 5	977	208.75	206.51	231.45	9.3	8.72	6.93	814.4	943.44	856.78	102.26	93.55	102.34	215.57	8.3167	871.54	99.3833
Os11g0175700_PCF3	Os11g0175700	PCF3	Similar to Transcription factor PCF3	1624	2.86	3.92	2.49	1.15	0.95	1.33	8.59	7.36	6.68	0.92	0.99	1.07	3.09	1.1433	7.5433	0.9933
Os05g0472700_OsZIP5	Os05g0472700	OsZIP5	Similar to Metal transport protein	1431	1.88	2.23	1.57	0.27	0.23	0.41	3.01	2.08	2.86	0.58	0.63	0.43	1.8933	0.3033	2.65	0.5467
Os12g0208900_OsZHD3	Os12g0208900	OsZHD3	Similar to ZF-HD protein dimerisation region containing protein; expressed	932	1.06	1.29	1.6	0.35	0.23	0.18	2.89	2.79	2.61	0.32	0.56	0.45	1.3167	0.2533	2.7633	0.4433
Os08g0479400_OsZHD2	Os08g0479400	OsZHD2	Similar to Hydroxyproline-rich glycoprotein DZ-HRGP precursor	1891	0.76	1.08	1.33	0.06	0.23	0.18	1.56	1.93	1.62	0.18	0.25	0.16	1.0567	0.1567	1.7033	0.1967
Os09g0466400_OsZHD1	Os09g0466400	OsZHD1	Zinc finger homeodomain (ZF-HD) class homeobox transcription factor; Rice morphogenesis; Modulation of leaf rollin	1169	0.93	1.04	0.73	0.11	0.35	0.27	3.48	3	2.43	0.22	0.28	0.34	0.9	0.2433	2.97	0.28
Os07g0571800_OsYAB7	Os07g0571800	OsYAB7	Similar to Protein YABBY 7	1103	7.3	4.86	4.94	0.33	0.15	0.12	4.22	5.61	2.72	0.36	0.36	0.86	5.7	0.2	4.1833	0.5267
Os04g0631200_OsXTH3	Os04g0631200	OsXTH3	Similar to cDNA clone:J033024P08; full insert sequence	1279	5.61	6.17	7.18	1.51	0.92	0.94	13.59	13.72	11.11	0.25	0.36	0.41	6.32	1.1233	12.8067	0.34
Os10g0117000_OsXTH27	Os10g0117000	OsXTH27	Similar to predicted protein	3805	2.5	2.09	1.65	0.88	0.7	0.75	3.88	5.49	4.44	1.4	1.69	1.63	2.08	0.7767	4.6033	1.5733
Os07g0480800_OsXTH21	Os07g0480800	OsXTH21	Cellulase (EC 3.2.1.4)	1554	8.9	8.3	8.29	2.19	2.33	2.39	29.75	39.09	31.81	8.82	7.52	10.93	8.4967	2.3033	33.55	9.09
Os01g0177100_OsWD40-4	Os01g0177100	OsWD40-4	Similar to STYLOSA protein	3134	1.9	2.27	2.04	0.34	0.57	0.52	2.75	3.12	2.76	0.49	0.62	0.62	2.07	0.4767	2.8767	0.5767
Os01g0635400_OsWD40-20	Os01g0635400	OsWD40-20	Similar to mRNA-associated protein mrnp 41 (Rae1 protein homolog)	1313	14.88	16.25	15.34	7.05	6.52	5.99	23.71	27.85	25.18	8.75	8.51	9.24	15.49	6.52	25.58	8.8333
Os04g0645200_OsVQ16	Os04g0645200	OsVQ16	VQ domain containing protein	884	17.05	17.39	17.07	2.54	2.45	1.95	27.16	28.01	24.23	7.48	3.66	6.39	17.17	2.3133	26.4667	5.8433
Os03g0320600_OsVQ11	Os03g0320600	OsVQ11	VQ domain containing protein	1051	7.04	8.66	8.51	3.06	2.48	3.56	18.07	21.99	22.12	4.2	1.94	4.12	8.07	3.0333	20.7267	3.42
Os01g0297700_OsUMAMIT5	Os01g0297700	OsUMAMIT5	Protein of unknown function DUF6; transmembrane domain containing protein	1571	47	52.04	55.34	8.44	9.92	9.66	79.27	80.15	70.5	22.07	18.97	20.94	51.46	9.34	76.64	20.66
Os03g0709100_OsUCL8	Os03g0709100	OsUCL8	Uclacyanin (UCL); Phytocyanin family protein; Regulation of photosynthesis and grain yiel	694	7.55	5.42	8.73	0.22	0	0.44	10.51	8.04	9.38	0.22	0	0.12	7.2333	0.22	9.31	0.1133
Os02g0731400_OsUCL5	Os02g0731400	OsUCL5	Similar to Chemocyanin precursor (Basic blue protein) (Plantacyanin)	722	2.89	2.82	2.9	0.31	0.34	0.63	5.97	7.48	5.18	2.31	2.38	3.5	2.87	0.4267	6.21	2.73
Os09g0469300_OsUCL31	Os09g0469300	OsUCL31	Cupredoxin domain containing protein	966	2.75	2.3	2.86	0.41	1.2	0.55	6.57	7.29	7.73	2.38	2.74	4.65	2.6367	0.72	7.1967	3.2567
Os01g0273100_OsUBC27	Os01g0273100	OsUBC27	Similar to Ubiquitin conjugating protein-like (Ubiquitin-conjugating enzyme) (Ubiquitinating enzyme)	810	4.24	5.3	5.7	1.22	0.38	1.41	4.07	5.6	5.77	2.22	2.29	1.11	5.08	1.0033	5.1467	1.8733
Os03g0105600_OsTUB2	Os03g0105600	OsTUB2	Tubulin beta-1 chain (Beta-1 tubulin)	1696	18.35	14.88	17.77	4.85	5.7	5.89	18.78	24.31	21.69	6.29	7.62	8.37	17	5.48	21.5933	7.4267
Os01g0239200_OsTPT1	Os01g0239200	OsTPT1	Similar to Phophate translocator (Fragment)	1602	39.04	36.35	43.25	19.25	19.37	17.93	45.73	53.72	47.29	31.35	29.3	31.13	39.5467	18.85	48.9133	30.5933
Os02g0753000_OsTPP4	Os02g0753000	OsTPP4	Similar to Trehalose-6-phosphate phosphatase	1423	18.16	19.28	20.45	1.25	1.97	2.06	28.51	41.83	27.41	4.01	3.21	3.06	19.2967	1.76	32.5833	3.4267
Os07g0624600_OsTPP3	Os07g0624600	OsTPP3	Similar to Trehalose-6-phosphate phosphatase	1517	2.4	1.67	2.17	0.47	0.6	0.8	6.17	5.77	6.57	1.71	0.74	1.16	2.08	0.6233	6.17	1.2033
Os02g0661100_OsTPP1	Os02g0661100	OsTPP1	Similar to Trehalose-6-phosphate phosphatase	1768	7.8	7.42	8.54	2.97	2.71	3.19	14.66	16.67	14.9	3.35	2.64	3.38	7.92	2.9567	15.41	3.1233
Os01g0232000_OsTIP4	Os01g0232000	OsTIP4	Major intrinsic protein family protein	756	3.09	4.17	3.25	0.1	0.21	1.56	21.35	15.25	8.4	2.06	0.71	0.9	3.5033	0.6233	15	1.2233
Os10g0503600_OsTET14	Os10g0503600	OsTET14	Tetraspanin domain containing protein	1167	1.98	2.29	2.55	0.8	0.47	0.27	3.99	2.84	3.35	0.82	0.68	1.08	2.2733	0.5133	3.3933	0.86
Os02g0747400_OsTCP9	Os02g0747400	OsTCP9	Similar to PCF1	2229	1.2	0.84	1.31	0.08	0.11	0	1.24	1.14	0.52	0.05	0.19	0.08	1.1167	0.0633	0.9667	0.1067
Os03g0817800_OsTBL6	Os03g0817800	OsTBL6	Protein of unknown function DUF231 domain containing protein	1436	3.4	3.24	2.5	1.56	0.9	0.96	9.49	9.23	7.73	0.57	1.19	0.73	3.0467	1.14	8.8167	0.83
Os05g0587700_OsTBL17	Os05g0587700	OsTBL17	Conserved hypothetical protein	1980	0.62	0.35	0.52	0.03	0	4.25	16.34	7.1	0.62	0.15	0	0	0.4967	1.4267	8.02	0.05
Os05g0470000_OsTBL11	Os05g0470000	OsTBL11	Domain of unknown function DUF231; plant domain containing protein	2035	2.21	2.29	2.11	0.64	0.61	0.86	3.98	2.98	4.15	0.79	0.7	0.94	2.2033	0.7033	3.7033	0.81
Os01g0605700_OsSWEET6b	Os01g0605700	OsSWEET6b	MtN3 and saliva related transmembrane protein family protein	991	105.55	110.49	120.02	7.06	6.11	6.71	148.74	174.9	152.46	27.64	27.62	30.3	112.02	6.6267	158.7	28.52
Os07g0578300_OsSub53	Os07g0578300	OsSub53	Peptidase S8; subtilisin-related domain containing protein	2445	4.7	5.69	4.87	0.27	0.25	0.36	3.1	3.41	3.65	0.53	0.57	0.58	5.0867	0.2933	3.3867	0.56
Os03g0605300_OsSub30	Os03g0605300	OsSub30	Similar to Subtilisin-like protease (Fragment)	2517	2.22	2.21	1.84	0.63	0.77	0.63	4.71	5.54	5.41	1.43	0.88	1.44	2.09	0.6767	5.22	1.25
Os09g0481100_OsSNDP10	Os09g0481100	OsSNDP10	Similar to Phosphatidylinositol transfer-like protein IV	2407	3.56	2.81	3.32	0.42	0.76	0.58	3.45	4.93	4.17	0.74	0.77	0.74	3.23	0.5867	4.1833	0.75
Os01g0646300_OsSLRL1	Os01g0646300	OsSLRL1	Similar to RGA2 protein	1676	5.36	8.94	6.09	2.74	3.5	3.54	13.09	11.87	9.92	4	2.86	3.49	6.7967	3.26	11.6267	3.45
Os03g0650000_OsSh1	Os03g0650000	OsSh1	YABBY transcription factor; Control of seed shatterin	1257	4.83	4.83	5.35	0.11	0.67	0.72	8.68	9.18	8.02	1.35	1.17	1.23	5.0033	0.5	8.6267	1.25
Os08g0400200_OsSET30	Os08g0400200	OsSET30	Similar to SET domain protein	3522	0.61	0.71	0.62	0.08	0.25	0.21	0.85	0.94	0.89	0.23	0.24	0.24	0.6467	0.18	0.8933	0.2367
Os06g0274500_OsSERL2	Os06g0274500	OsSERL2	Similar to SERK1 (Fragment)	2498	8.92	9.02	9.12	1.17	1.31	1.21	17.13	17.02	17.05	4.8	3.45	4.38	9.02	1.23	17.0667	4.21
Os02g0809500_OsSEC24	Os02g0809500	OsSEC24	Conserved hypothetical protein	2072	6.35	5.45	6.37	2.42	1.98	1.82	15.2	18.94	16.87	4.25	4.54	4.68	6.0567	2.0733	17.0033	4.49
Os03g0143100_OsSDD1	Os03g0143100	OsSDD1	Similar to SDD1 (STOMATAL DENSITY AND DISTRIBUTION); subtilase	2352	0.15	0.02	0.11	0	0.03	0	0.13	0.58	0.32	0.02	0	0	0.0933	0.01	0.3433	0.0067
Os11g0522900_OsSCP63	Os11g0522900	OsSCP63	Peptidase S10; serine carboxypeptidase family protein	1926	2.65	1.28	1.93	0.64	0.34	0.44	1.67	1.85	1.69	0.54	0.35	0.8	1.9533	0.4733	1.7367	0.5633
Os11g0430000_OsSCP49	Os11g0430000	OsSCP49	Similar to serine carboxypeptidase 1	1582	2.3	2.17	1.53	0.56	0.43	0.4	6.45	7.71	6.32	1.4	1.4	1.52	2	0.4633	6.8267	1.44
Os05g0582800_OsSCP31	Os05g0582800	OsSCP31	Peptidase S10; serine carboxypeptidase family protein	1702	2.33	1.68	2.04	0.58	0.22	0.55	2.94	4.07	3.42	1.43	0.65	1.26	2.0167	0.45	3.4767	1.1133
Os04g0396800_OsSCP24	Os04g0396800	OsSCP24	Peptidase S10; serine carboxypeptidase family protein	1758	3.14	3.44	3.53	1.81	1.01	1.04	5.52	6.15	4.42	0.81	0.68	1.05	3.37	1.2867	5.3633	0.8467
Os02g0794500_OsSCP10	Os02g0794500	OsSCP10	Similar to Serine carboxypeptidase II precursor (EC 3.4.16.6) (Carboxypeptidase D) (Bri1 suppressor 1) [Contains: Serine carboxypeptidase II chain A; Serine carboxypeptidase II chain B]	2349	1.34	1.15	1.64	0.45	0.26	0.26	2.53	1.66	0.72	0.39	0.92	0.68	1.3767	0.3233	1.6367	0.6633
Os03g0807500_OsSCL1	Os03g0807500	OsSCL1	Cupredoxin domain containing protein	1039	0.74	0.89	0.77	0.5	0.07	0.19	4.91	3.55	2.84	0.95	0.85	0.46	0.8	0.2533	3.7667	0.7533
Os06g0671150_OsSAUR25	Os06g0671150	OsSAUR25	Auxin responsive SAUR protein family protein	1079	3.09	2.53	1.68	0.77	0.91	1.07	3.97	4.66	3.82	0.85	0.44	0.5	2.4333	0.9167	4.15	0.5967
Os04g0662200_OsSAUR22	Os04g0662200	OsSAUR22	Auxin responsive SAUR protein family protein	952	2.27	3.83	2.68	0.7	0.46	0.7	5.68	9.16	4.41	1.35	1.03	1.19	2.9267	0.62	6.4167	1.19
Os02g0643800_OsSAUR11	Os02g0643800	OsSAUR11	Auxin responsive SAUR protein family protein	971	4.57	6.43	5.15	1.9	1.56	3.29	9.72	7.61	6.76	2.64	1.29	2.74	5.3833	2.25	8.03	2.2233
Os03g0130900_OsRLCK96	Os03g0130900	OsRLCK96	Serine/threonine protein kinase domain containing protein	1624	12.89	14.69	16.59	5.48	5.8	5.73	30.94	30.01	28.86	11.33	12.18	11.6	14.7233	5.67	29.9367	11.7033
Os02g0777400_OsRLCK85	Os02g0777400	OsRLCK85	Similar to ER (ERECTA); transmembrane receptor protein kinase	1688	25.95	26.76	31.06	14.36	12.88	13.09	38.84	48.99	44.66	17.63	16.55	15.89	27.9233	13.4433	44.1633	16.69
Os02g0549200_OsRLCK73	Os02g0549200	OsRLCK73	Similar to Ser Thr specific protein kinase-like protein	2038	4.19	4.01	5.22	1.63	1.55	1.97	7.06	7.57	7.28	1.56	2.14	1.79	4.4733	1.7167	7.3033	1.83
Os02g0186500_OsRLCK64	Os02g0186500	OsRLCK64	Similar to Protein kinase-like protein	1623	2.04	2.6	4.12	0.4	0.5	0.36	3.41	4.48	4.14	0.96	1.06	0.88	2.92	0.42	4.01	0.9667
Os01g0580150_OsRLCK38	Os01g0580150	OsRLCK38	Similar to Protein kinase	789	0.35	0	0	0.58	0	0	0	0.6	0.79	0.2	0.27	0	0.1167	0.1933	0.4633	0.1567
Os09g0533600_OsRLCK278	Os09g0533600	OsRLCK278	Similar to Avr9/Cf-9 induced kinase 1	1439	6.74	7.24	7.35	2.21	1.91	2.97	14.76	13.18	11.58	6	4.03	4.83	7.11	2.3633	13.1733	4.9533
Os09g0408900_OsRLCK270	Os09g0408900	OsRLCK270	Similar to kinase family protein	1501	1.53	3.17	1.8	0.98	0.76	1.04	2.3	3.61	3.42	1.24	0.98	1.34	2.1667	0.9267	3.11	1.1867
Os07g0134200_OsRLCK222	Os07g0134200	OsRLCK222	Receptor-like protein kinase 3	3453	2.84	2.75	3.08	1.13	0.82	0.63	5.72	8.42	7.77	1.33	1.34	0.82	2.89	0.86	7.3033	1.1633
Os06g0690200_OsRLCK215	Os06g0690200	OsRLCK215	Serine/threonine protein kinase-related domain containing protein	2147	0.69	0.75	0.65	0.22	0.31	0.21	0.88	0.66	0.66	0.27	0.17	0.12	0.6967	0.2467	0.7333	0.1867
Os05g0589700_OsRLCK191	Os05g0589700	OsRLCK191	Similar to cDNA; clone: J090072P03; full insert sequence	3653	1.06	1.52	1.17	0.34	0.23	0.26	1.81	3.44	2.85	0.63	0.46	0.74	1.25	0.2767	2.7	0.61
Os03g0773700_OsRLCK117	Os03g0773700	OsRLCK117	Similar to Receptor-like protein kinase 2	3029	15.44	13.91	14.17	8.85	7.72	6.4	16.06	19.99	20.89	11.15	9.71	9.95	14.5067	7.6567	18.98	10.27
Os08g0546700_OsRhmbd14	Os08g0546700	OsRhmbd14	Peptidase S54; rhomboid domain containing protein	1327	8.2	9.1	10.01	4.17	3.79	4.67	14.11	15.56	14.5	6.01	4.06	6.09	9.1033	4.21	14.7233	5.3867
Os04g0580800_OsRFPH2-6	Os04g0580800	OsRFPH2-6	Zinc finger; RING/FYVE/PHD-type domain containing protein	1088	16.87	17.18	16.19	1.76	1.99	1.77	44.84	47.16	49.39	18.44	16.2	17.99	16.7467	1.84	47.13	17.5433
Os05g0389600_OsRFP	Os05g0389600	OsRFP	Zinc finger; RING/FYVE/PHD-type domain containing protein	2234	2.86	2.85	3.43	1.02	0.85	0.45	2.61	3.72	2.83	1.05	0.9	1.62	3.0467	0.7733	3.0533	1.19
Os07g0418600_OsRePRP2.2	Os07g0418600	OsRePRP2.2	Proline-rich glycoprotein; ABA-dependent inhibition of root growt	1057	4.1	4.02	4.13	1.4	1.47	1.35	5.28	4.98	3.79	0.99	0.26	0.9	4.0833	1.4067	4.6833	0.7167
Os02g0116800_OsREM6.1	Os02g0116800	OsREM6.1	Remorin; C-terminal region domain containing protein	1873	4.02	4.41	5.51	1.4	1.91	1.34	5.94	6.88	6.72	1.53	1	1.78	4.6467	1.55	6.5133	1.4367
Os08g0471800_OsREM5.2	Os08g0471800	OsREM5.2	Remorin; C-terminal region domain containing protein	2200	1.5	1.27	1.36	0.46	0.22	0.28	1.58	2.12	2.12	0.52	0.72	0.4	1.3767	0.32	1.94	0.5467
Os01g0198000_OsRDR4	Os01g0198000	OsRDR4	RNA-dependent RNA polymerase; eukaryotic-type domain containing protein	2121	5.88	6.28	7.16	1.8	2.67	1.47	11.5	13.69	13.2	3	3.34	3.19	6.44	1.98	12.7967	3.1767
Os11g0456000_OsRALF-33	Os11g0456000	OsRALF-33	Similar to RALF	687	14.41	15.24	12.05	4.97	5.48	5.28	21.26	25.38	20.83	4.94	4.67	5.38	13.9	5.2433	22.49	4.9967
Os08g0496800_OsRAFTIN1	Os08g0496800	OsRAFTIN1	Similar to RAFTIN1a protein (RAFTIN1a anther protein)	1450	66.4	73.78	79.73	16.59	16.39	15.51	420.12	369.48	294.87	114.13	95.05	105.48	73.3033	16.1633	361.49	104.8867
Os05g0516800_OsRab11D3	Os05g0516800	OsRab11D3	Similar to Ras-related protein RIC2	968	3.55	4.44	4.86	1.3	0.97	1.99	5.99	7.13	4.55	1.46	2.09	1.38	4.2833	1.42	5.89	1.6433
Os01g0827800_OsPYL/RCAR1	Os01g0827800	OsPYL/RCAR1	Similar to AT-rich element binding factor 3	974	5.83	6.8	6.91	1.75	1.67	2.38	10.64	15.54	12.15	3.16	3.82	6.3	6.5133	1.9333	12.7767	4.4267
Os03g0150500_OsPT12	Os03g0150500	OsPT12	Similar to Phosphate transporter 6	1801	30.18	31.61	34.63	7.04	4.69	5.17	40.49	44.61	37.5	15.94	13.51	16.31	32.14	5.6333	40.8667	15.2533
Os12g0147800_OsPSK3	Os12g0147800	OsPSK3	Similar to Phytosulfokines 5 precursor (Secretory protein SH27A)	984	5.51	5.09	6.27	0.87	1.39	0.81	10.25	9.85	8.15	1.64	1.13	1.49	5.6233	1.0233	9.4167	1.42
Os02g0786900_OsPR1_022	Os02g0786900	OsPR1_022	Similar to Pathogenesis-related protein PR-1 precursor	1528	0.29	0.35	0.35	0	0	0	1.62	2.26	0.84	0.04	0.16	0.21	0.33	0	1.5733	0.1367
Os12g0611300_OspPLAIIIzeta	Os12g0611300	OspPLAIIIzeta	Similar to Patatin-like phospholipase family protein; expressed	1569	3.85	3.66	3.94	1.16	1.33	2.01	10.58	7.84	6.61	1.86	1.84	2.07	3.8167	1.5	8.3433	1.9233
Os03g0784100_OspPLAIIIgamma	Os03g0784100	OspPLAIIIgamma	Similar to Patatin-like phospholipase family protein; expressed	1413	2.25	2.27	1.69	0.97	0.74	0.85	9.82	5.7	4.67	1.07	0.5	1.2	2.07	0.8533	6.73	0.9233
Os01g0656200_OsPP2C08	Os01g0656200	OsPP2C08	Protein phosphatase 2C family protein	1521	9.55	10.77	12.11	3.61	2.56	4.01	11.81	13.81	13.28	2.93	3.53	3.5	10.81	3.3933	12.9667	3.32
Os05g0555100_OsPP2A-B'kappa	Os05g0555100	OsPP2A-B'kappa	Similar to Protein phosphatase 2A B'kappa subunit	2518	5.65	5.23	5.26	2.95	1.62	2.39	6.51	8.88	7.84	2.64	3.23	3.63	5.38	2.32	7.7433	3.1667
Os04g0678700_OsPorA	Os04g0678700	OsPorA	Similar to Protochlorophyllide reductase (EC 1.3.1.33) (PCR) (NADPH- protochlorophyllide oxidoreductase) (POR) (Fragment)	1384	2.32	4.25	4.29	1.22	1.05	1.57	18.81	18.39	14.84	3.11	1.88	2.91	3.62	1.28	17.3467	2.6333
Os06g0237200_OsPol	Os06g0237200	OsPol	Similar to DNA polymerase lambda	1621	6.56	6.59	4.69	1.51	2.42	2.24	9.78	10.55	7.69	2.95	3.68	3.44	5.9467	2.0567	9.34	3.3567
Os01g0788400_OsPME6	Os01g0788400	OsPME6	Similar to Pectinesterase (EC 3.1.1.11) (Fragment)	1859	3.42	4.48	3.14	1.29	1.32	1.51	7.03	7.61	6.29	1.38	1.53	1.47	3.68	1.3733	6.9767	1.46
Os01g0312500_OsPME3	Os01g0312500	OsPME3	Similar to Pectinesterase	1488	0.65	0.53	1.4	0.04	0.04	0	2.72	1.12	1.45	0.2	0.17	0.13	0.86	0.0267	1.7633	0.1667
Os04g0553500_OsPME15	Os04g0553500	OsPME15	Pectin lyase fold domain containing protein	1175	2.82	4.57	2.08	0.11	0.29	0.05	6.3	8.53	8.68	0.27	0.28	0.17	3.1567	0.15	7.8367	0.24
Os07g0422100_OsPM19L2	Os07g0422100	OsPM19L2	AWPM-19-like family protein	904	1.86	2.43	3.13	0	0.16	0.38	2.26	3.54	1.98	0	0.79	0	2.4733	0.18	2.5933	0.2633
Os06g0604200_OsPLDalpha4	Os06g0604200	OsPLDalpha4	Chloroplast-localized phospholipase D; Herbivore defens	2820	2.21	1.95	3.07	0.77	0.91	0.64	1.39	1.96	2.19	0.39	0.9	0.7	2.41	0.7733	1.8467	0.6633
Os11g0182500_OsPIANK1	Os11g0182500	OsPIANK1	Ankyrin repeat-containing protein; Regulator in basal defens	926	2.3	2.77	0.58	1.17	1.14	1.48	0.34	0.62	0.84	3.56	0.31	1.68	1.8833	1.2633	0.6	1.85
Os07g0245200_OsPGL27	Os07g0245200	OsPGL27	Similar to Polygalacturonase-like protein	1795	2.95	2.99	3.84	1.31	1.22	1.8	4.29	4.99	4.78	1.89	1.79	1.44	3.26	1.4433	4.6867	1.7067
Os05g0542900_OsPGL14	Os05g0542900	OsPGL14	Pectin lyase fold domain containing protein	1473	18.46	18	18.66	8.18	7.1	8.65	13.12	20.41	17.98	4.29	4.2	4.86	18.3733	7.9767	17.17	4.45
Os02g0771400_OsPFA-DSP2	Os02g0771400	OsPFA-DSP2	Protein-tyrosine phosphatase; SIW14-like domain containing protein	615	1.56	1.47	2.52	0.26	1.16	0.27	0.82	2.95	1.61	0.94	1.11	0.42	1.85	0.5633	1.7933	0.8233
Os04g0271200_OsPAS2	Os04g0271200	OsPAS2	Protein-tyrosine phosphatase-like; PTPLA domain containing protein	934	10.32	12.51	12.42	5.78	4.39	3.49	13.34	17.84	15.33	5.25	4.33	5.24	11.75	4.5533	15.5033	4.94
Os12g0158400_OsOFP20	Os12g0158400	OsOFP20	Protein of unknown function DUF623; plant domain containing protein	1317	2.31	2.92	3.4	0.65	0.35	0.46	8.97	11.34	8.68	0.42	0.44	0.59	2.8767	0.4867	9.6633	0.4833
Os12g0158300_OsOFP19	Os12g0158300	OsOFP19	Protein of unknown function DUF623; plant domain containing protein	1374	6.35	6.97	7.26	2.32	2.89	1.8	12.53	13.19	13.57	4.17	3.89	4.56	6.86	2.3367	13.0967	4.2067
Os04g0577700_OsOFP11	Os04g0577700	OsOFP11	Protein of unknown function DUF623; plant domain containing protein	1234	2.52	3.62	2.88	0.9	0.27	0.8	5.82	6.32	5.68	1.79	1.82	2.6	3.0067	0.6567	5.94	2.07
Os04g0415100_OsOFP10	Os04g0415100	OsOFP10	Protein of unknown function DUF623; plant domain containing protein	1204	1.07	0.89	0.41	0	0.06	0.05	1.51	1.06	1.35	0	0.05	0.16	0.79	0.0367	1.3067	0.07
Os01g0226700_OsOFP1	Os01g0226700	OsOFP1	Protein of unknown function DUF623; plant domain containing protein	982	4.59	4.84	5.97	1.67	1.87	1.82	3.9	5.7	8.11	1.11	0.84	0.7	5.1333	1.7867	5.9033	0.8833
Os01g0102000_OsNPC6	Os01g0102000	OsNPC6	Phosphoesterase family protein	1703	2	2.71	2.59	0.07	0.19	0.48	4.05	5.9	3.88	0.42	0.72	0.69	2.4333	0.2467	4.61	0.61
Os12g0572000_OsMYB91	Os12g0572000	OsMYB91	R2R3-type MYB transcription factor; Adaptive growth; Salt toleranc	1693	7.46	7.36	8.44	3.29	3.12	3.47	20.57	15.54	14.02	5.45	4.6	4.72	7.7533	3.2933	16.71	4.9233
Os09g0532900_OsMYB42/85	Os09g0532900	OsMYB42/85	Similar to Myb13 protein	1446	14.95	13.42	15.09	5.33	4.71	4.71	15.5	19.48	17.53	6.62	6.46	6.14	14.4867	4.9167	17.5033	6.4067
Os01g0974200_OsMT2c	Os01g0974200	OsMT2c	RicMT (Metallothionein-like protein)	518	66.06	61	69.93	8.98	8.99	8.12	53.94	43.81	37.77	13.21	10.5	14.76	65.6633	8.6967	45.1733	12.8233
Os05g0111300_OsMT2b	Os05g0111300	OsMT2b	Similar to B22EL8 protein	673	680.52	710.82	746.3	183.31	182.31	185.26	714.22	821.9	723.08	148.86	141.24	153.27	712.5467	183.6267	753.0667	147.79
Os06g0217300_OsMADS55	Os06g0217300	OsMADS55	Similar to Transcription factor MADS55	1217	10.01	11.87	12.57	4.32	3.85	4.04	19.9	27.49	24.84	8.21	8.97	6.7	11.4833	4.07	24.0767	7.96
Os01g0886200_OsMADS21	Os01g0886200	OsMADS21	Similar to AGAMOUS homolog	1406	8.17	12.39	10.59	0.21	0.37	0.26	11.16	15.28	11.9	0.35	0.77	0.59	10.3833	0.28	12.78	0.57
Os12g0207000_OsMADS13	Os12g0207000	OsMADS13	Transcription factor	1213	45.37	43.43	47.16	43.62	43.56	40.39	38.08	54.28	46.87	29.83	30.07	27.95	45.32	42.5233	46.41	29.2833
Os03g0369100_OsLTPL36	Os03g0369100	OsLTPL36	Bifunctional inhibitor/plant lipid transfer protein/seed storage domain containing protein	574	97.33	103.65	107.51	24.72	25.28	25.91	85.51	80.81	84.63	33.17	20.53	26.33	102.83	25.3033	83.65	26.6767
Os03g0192600_OsLTPG3	Os03g0192600	OsLTPG3	Plant lipid transfer protein/Par allergen family protein	1074	20.07	20.93	20.42	2.55	1.67	1.19	42.74	39.58	33.07	10.52	10.89	10.08	20.4733	1.8033	38.4633	10.4967
Os08g0532800_OsLTPG22	Os08g0532800	OsLTPG22	Plant lipid transfer protein/seed storage/trypsin-alpha amylase inhibitor domain containing protein	986	128.27	132.44	135.86	26.41	23.7	26.65	323.39	363.32	320.75	94.05	80.47	85.15	132.19	25.5867	335.82	86.5567
Os03g0167000_OsLTPG2	Os03g0167000	OsLTPG2	Similar to Non-specific lipid-transfer protein	901	8.23	8.24	9.68	1.73	1.32	2.73	19.03	17.69	16.09	2.91	1.66	2.24	8.7167	1.9267	17.6033	2.27
Os05g0489200_OsLTPG12	Os05g0489200	OsLTPG12	Plant lipid transfer protein/seed storage/trypsin-alpha amylase inhibitor domain containing protein	1015	20.68	21.03	23.07	5.77	9.34	9.96	66.14	57.17	43.28	19.77	19.53	21.14	21.5933	8.3567	55.53	20.1467
Os01g0814100_OsLTPG1	Os01g0814100	OsLTPG1	Similar to Bindin (Fragment)	1107	19.32	19.2	22.91	9.12	8.09	9.49	38.39	36.78	40.12	7.08	7.21	6.95	20.4767	8.9	38.43	7.08
Os04g0415900_OsLTPd7	Os04g0415900	OsLTPd7	Similar to OSIGBa0092M08.3 protein	759	1164.08	1185.25	1245.18	142.37	126.12	135.64	2954.06	3131.69	2692.52	1053.15	1058.63	1054.63	1198.17	134.71	2926.09	1055.47
Os01g0914300_OsLTPd2	Os01g0914300	OsLTPd2	Plant lipid transfer protein/seed storage/trypsin-alpha amylase inhibitor domain containing protein	822	1.78	1.99	2.09	0	0	0.17	3.25	4.1	3.93	0.26	0.18	0.45	1.9533	0.0567	3.76	0.2967
Os10g0148000_OsLTPd11	Os10g0148000	OsLTPd11	Hypothetical conserved gene	786	320.19	323.07	354.38	29.5	23.54	25.61	1029.69	1198.86	1082.13	440.02	435.5	457.53	332.5467	26.2167	1103.56	444.35
Os03g0808500_OsLTP1.3	Os03g0808500	OsLTP1.3	Plant lipid transfer protein/Par allergen family protein	654	137.76	145.25	138.55	17.46	19.65	18.51	810.13	684.57	612.33	107.32	103.47	119.79	140.52	18.54	702.3433	110.1933
Os08g0159500_OsLSD1	Os08g0159500	OsLSD1	Similar to Zinc-finger protein Lsd1	1218	22.42	22.73	23.55	8.77	9.52	8.32	32.56	39.23	39.12	13.19	14.02	14.24	22.9	8.87	36.97	13.8167
Os03g0375300_OsLAT3	Os03g0375300	OsLAT3	Similar to cationic amino acid transporter	1879	1.6	2.46	2.13	0.15	0.21	0.24	5.36	6.61	3.09	0.92	0.75	1.09	2.0633	0.2	5.02	0.92
Os05g0132100_OsLACS1	Os05g0132100	OsLACS1	AMP-dependent synthetase and ligase domain containing protein	2375	526.38	530.29	689.6	180.96	187.94	231.2	1179.1	1210.19	1058.72	375.59	387.16	432.01	582.09	200.0333	1149.3367	398.2533
Os01g0842500_OsLAC5	Os01g0842500	OsLAC5	Similar to Laccase (EC 1.10.3.2)	2210	2.81	3.02	4.1	0.25	0.47	0.25	20.04	22.37	22.09	4.03	4.17	3.65	3.31	0.3233	21.5	3.95
Os05g0129700_OsKn2	Os05g0129700	OsKn2	KNOX class homeodomain protein (Knotted1-type homeobox protein OSH71)	1784	1.05	1.15	1.39	0.55	0.39	0.35	1.26	1.5	1.29	0.16	0.1	0.21	1.1967	0.43	1.35	0.1567
Os06g0594400_OsKMD2	Os06g0594400	OsKMD2	Kelch-type beta propeller domain containing protein	1454	2.68	4.98	4.18	1.34	1.94	1.56	11.76	9.15	7.28	2.84	1.73	2.13	3.9467	1.6133	9.3967	2.2333
Os03g0192700_OsINO1	Os03g0192700	OsINO1	Similar to Myo-inositol-1-phosphate synthase	1913	7.13	7.36	7.16	2.35	2.49	2.56	17.24	20.59	20.02	4.56	5.44	4.86	7.2167	2.4667	19.2833	4.9533
Os08g0554400_OsIDD6	Os08g0554400	OsIDD6	Zinc finger; C2H2-type domain containing protein	2459	0.64	0.75	1.08	0.12	0.03	0.12	1.41	2.07	2.12	0	0.08	0	0.8233	0.09	1.8667	0.0267
Os09g0449400_OsIDD13	Os09g0449400	OsIDD13	Hypothetical conserved gene	2261	4.45	6.24	6.92	2.4	2.65	2.81	9.73	8.07	7.39	2.85	2.38	2.58	5.87	2.62	8.3967	2.6033
Os01g0572300_OsIDD11	Os01g0572300	OsIDD11	Zinc finger; C2H2-type domain containing protein	2615	5.37	5.57	6.64	2.21	1.91	2.74	7.54	7.91	6.97	2.81	2.57	2.8	5.86	2.2867	7.4733	2.7267
Os02g0805100_OsIAA9	Os02g0805100	OsIAA9	Similar to Auxin-responsive protein IAA12 (Indoleacetic acid-induced protein 12) (BODENLOS protein)	1011	3.5	4.06	3.72	0.84	1.55	0.97	4.38	6.53	4.66	1.05	1.22	0.68	3.76	1.12	5.19	0.9833
Os02g0228900_OsIAA7	Os02g0228900	OsIAA7	Similar to Auxin-responsive protein IAA18 (Indoleacetic acid-induced protein 18)	1407	0.6	0.83	1.11	0.04	0	0	0.99	1.34	1.16	0	0.18	0	0.8467	0.0133	1.1633	0.06
Os06g0335500_OsIAA21	Os06g0335500	OsIAA21	AUX/IAA protein family protein	1273	271.7	283.63	295.79	71.07	72.19	76.46	313.54	381.55	339.42	122.39	131.77	118.07	283.7067	73.24	344.8367	124.0767
Os02g0662100_OsHyPRP02	Os02g0662100	OsHyPRP02	Similar to Tfm5 protein	757	0.42	0.78	0.87	0	0	0	0.8	1.95	1.4	0.2	0.2	0.2	0.69	0	1.3833	0.2
Os08g0127100_OsHT	Os08g0127100	OsHT	Amino acid transporter; transmembrane family protein	1742	2.85	4.22	4.21	1.06	1.63	1.06	4.85	4.42	3.66	0.64	0.91	0.6	3.76	1.25	4.31	0.7167
Os11g0499600_OsHSD1	Os11g0499600	OsHSD1	Hydroxysteroid dehydrogenase; Cuticle formation; Lipid homeostasis; Submergence toleranc	1471	1.48	0.65	1.63	0.66	0.35	0.57	2.43	3.54	3.46	0.21	0.61	0.17	1.2533	0.5267	3.1433	0.33
Os03g0337500_OsHAK8	Os03g0337500	OsHAK8	Similar to Potassium transporter	2686	6.37	6.65	7.27	2.22	2.57	2.14	9.01	9.5	8.85	2.78	2.72	2.65	6.7633	2.31	9.12	2.7167
Os07g0129700_OSH15	Os07g0129700	OSH15	KNOTTED-type homeodomain protein; KNOX protein; Shoot formation during embryogenesis; Control of seed shattering; Control of internode development; Repression of lignin biosynthesi	1465	3.93	2.98	4.28	0	0	0.04	3.54	5.14	3.05	0.17	0.04	0.04	3.73	0.0133	3.91	0.0833
Os01g0933900_OsGSTF4	Os01g0933900	OsGSTF4	Similar to Glutathione transferase III(B) (EC 2.5.1.18)	871	27.3	36.43	32.15	12.54	11.07	12	76.16	62.96	49.59	19.91	12.32	13.77	31.96	11.87	62.9033	15.3333
Os03g0134900_OsGSTF14	Os03g0134900	OsGSTF14	Similar to Glutathione S-transferase GSTF14 (Fragment)	1297	1.23	1.49	2.4	0.24	0.31	0.14	1.93	3.31	2.41	0.14	0.05	0.25	1.7067	0.23	2.55	0.1467
Os03g0712800_OsGS1	Os03g0712800	OsGS1	Cytosolic glutamine synthetas	1495	9.66	8.79	9.89	0.36	0.17	0.24	30.01	28.72	28.63	8.16	7.66	9.73	9.4467	0.2567	29.12	8.5167
Os12g0484900_OsGRF7	Os12g0484900	OsGRF7	Similar to Growth-regulating factor 7	1753	1.92	1.2	1.76	0.21	0.49	0.21	1.92	3.07	3.77	0.74	0.58	0.7	1.6267	0.3033	2.92	0.6733
Os06g0116200_OsGRF5	Os06g0116200	OsGRF5	Transcription facto	1611	2.86	3.15	3.13	1.48	1.33	0.99	3.83	4.16	4.45	1.95	1.29	1.56	3.0467	1.2667	4.1467	1.6
Os04g0590400_OsGRAS23	Os04g0590400	OsGRAS23	GRAS transcription factor; Drought stress respons	2562	2.15	2.21	3.24	1.05	1.41	1.05	3.35	2.94	3.1	0.96	1.41	1.27	2.5333	1.17	3.13	1.2133
Os04g0659100_OsGLN2	Os04g0659100	OsGLN2	Chloroplastic glutamine synthetase; Reassimilation of the ammonia generated by photorespiration; Salt toleranc	1623	5.63	5.63	5.82	2.5	1.9	2.36	8.63	12.78	9.27	4.31	3.68	4.01	5.6933	2.2533	10.2267	4
Os03g0733600_OsGIF3	Os03g0733600	OsGIF3	SSXT family protein	1254	9.12	8.89	7.89	1.23	1.08	0.79	9.16	9.7	7.07	1.05	1.97	0.89	8.6333	1.0333	8.6433	1.3033
Os06g0256900_OsGH9B3	Os06g0256900	OsGH9B3	Similar to Endo-beta-1;4-glucanase precursor (EC 3.2.1.4)	2013	21.73	22.4	23.14	9.53	7.73	9.51	36.36	44.17	39.07	13.62	12.6	13.55	22.4233	8.9233	39.8667	13.2567
Os08g0114200_OsGH9B16	Os08g0114200	OsGH9B16	Similar to CEL5=CELLULASE 5 (Fragment)	1782	0.77	2.24	1.28	0.19	0.14	0.23	2.82	3.61	2.25	0.46	0.31	0	1.43	0.1867	2.8933	0.2567
Os09g0530200_OsGH9B14	Os09g0530200	OsGH9B14	Similar to Endo-beta-1;4-glucanase precursor (EC 3.2.1.4)	1927	12.87	12.72	15.8	1.98	2.94	1.99	30.82	33.42	33.12	6.05	5.98	5.83	13.7967	2.3033	32.4533	5.9533
Os02g0733300_OsGH9B1	Os02g0733300	OsGH9B1	Similar to Endo-beta-1;4-glucanase precursor (EC 3.2.1.4)	2071	0.65	0.78	0.96	0.03	0.12	0.08	1.18	1.56	1.83	0.06	0	0.06	0.7967	0.0767	1.5233	0.04
Os05g0500900_OsGH3-4	Os05g0500900	OsGH3-4	Similar to Indole-3-acetic acid-amido synthetase GH3.5 (EC 6.3.2.-) (Auxin- responsive GH3-like protein 5) (AtGH3-5)	2164	96.77	101.97	106.44	17.02	16.66	16.41	125.58	145.51	126.84	52.73	51.9	55.86	101.7267	16.6967	132.6433	53.4967
Os08g0112900_OsGELP95	Os08g0112900	OsGELP95	Lipase; GDSL domain containing protein	1326	17.47	18.42	16.6	4.4	4.26	5.88	33.91	31.85	28.61	4.51	3.73	3.47	17.4967	4.8467	31.4567	3.9033
Os06g0560700_OsGELP86	Os06g0560700	OsGELP86	Lipase; GDSL domain containing protein	1349	1.61	1.28	2.03	0.54	0.25	0.18	4.33	5.14	6.33	0.27	0.38	1.14	1.64	0.3233	5.2667	0.5967
Os06g0156600_OsGELP77	Os06g0156600	OsGELP77	Lipase; GDSL domain containing protein	1429	31.71	31.33	33.42	12.67	10.59	9.28	107.34	133.05	128.64	28.13	25.44	28.28	32.1533	10.8467	123.01	27.2833
Os05g0419800_OsGELP67	Os05g0419800	OsGELP67	Lipase; GDSL domain containing protein	1555	20.35	18.78	23.35	2.95	3.11	3.56	24.99	25.53	24.84	3.4	4.08	3.98	20.8267	3.2067	25.12	3.82
Os05g0159300_OsGELP62	Os05g0159300	OsGELP62	Similar to Alpha-L-fucosidase 2	1320	3.06	3.71	4.18	1.33	1.91	0.96	9.31	13.89	10.77	2.54	2.58	2.18	3.65	1.4	11.3233	2.4333
Os04g0561800_OsGELP57	Os04g0561800	OsGELP57	Similar to H0211B05.3 protein	1165	2.36	2.49	1.94	0.09	0.29	0.09	3.24	5.14	3.93	0.33	0.34	0.21	2.2633	0.1567	4.1033	0.2933
Os04g0507700_OsGELP56	Os04g0507700	OsGELP56	Lipase; GDSL domain containing protein	1931	4.38	3.86	3.36	1.11	0.86	1.52	7.51	8.11	10.19	1.86	1.6	1.64	3.8667	1.1633	8.6033	1.7
Os03g0683800_OsGELP53	Os03g0683800	OsGELP53	Similar to Proline-rich protein APG-like	1482	40.88	38.16	40.04	6.97	7.25	8.15	36.17	41.89	35.02	8.72	7.99	9.42	39.6933	7.4567	37.6933	8.71
Os02g0816200_OsGELP45	Os02g0816200	OsGELP45	Lipase; GDSL domain containing protein	1558	8.66	9.42	8.5	2.09	1.58	1.7	18.7	16.19	13.49	3.69	4.31	4.1	8.86	1.79	16.1267	4.0333
Os02g0617400_OsGELP40	Os02g0617400	OsGELP40	Lipase; GDSL domain containing protein	1344	1.67	2.84	2.45	0.68	0.2	0.41	8.11	5.95	5.77	0.64	0.43	0.53	2.32	0.43	6.61	0.5333
Os02g0101400_OsGELP29	Os02g0101400	OsGELP29	Lipase; GDSL domain containing protein	967	2.42	2.65	3.4	0.62	1.42	0.96	6.67	8.07	5.04	0.84	2.02	1.37	2.8233	1	6.5933	1.41
Os01g0728100_OsGELP24	Os01g0728100	OsGELP24	Lipase; GDSL domain containing protein	2148	13.08	18.33	17.9	6.92	5.59	6.17	31.07	30.62	31.1	6.2	5.8	4.19	16.4367	6.2267	30.93	5.3967
Os03g0794500_OsGDH1	Os03g0794500	OsGDH1	Similar to Glutamate dehydrogenase (EC 1.4.1.3) (GDH)	1680	4.67	5.5	7.21	2.59	2.24	2.15	9.97	11.65	10.57	2.54	4.34	2.49	5.7933	2.3267	10.73	3.1233
Os05g0586500_OsGAT1	Os05g0586500	OsGAT1	Amino acid transporter; transmembrane family protein	1760	4.32	4.04	3.79	0.65	0.54	0.66	4.45	4.26	3.66	1.74	1.11	1.53	4.05	0.6167	4.1233	1.46
Os05g0472000_OsG1L8	Os05g0472000	OsG1L8	Similar to LSH6 (LIGHT SENSITIVE HYPOCOTYLS 6)	717	0.11	0.32	1.05	0	0	0	2.26	0.89	0.12	0.11	0	0.11	0.4933	0	1.09	0.0733
Os02g0763000_OsFWL1	Os02g0763000	OsFWL1	Protein of unknown function Cys-rich family protein	772	3.43	4.35	5.47	1.77	1.33	0.57	6	6.79	6.27	1.62	0.98	2.08	4.4167	1.2233	6.3533	1.56
Os01g0218500_OsFTL1	Os01g0218500	OsFTL1	Similar to ZCN14 protein	1237	11.05	12.12	12.42	5.25	5.63	5.24	17.5	14.43	15.41	3.7	3.41	3.66	11.8633	5.3733	15.78	3.59
Os03g0788600_OsFLA24	Os03g0788600	OsFLA24	FAS1 domain domain containing protein	1902	9.95	11.64	10.91	4.46	4.4	4.53	22.21	25.44	24.57	6.15	5.73	5.53	10.8333	4.4633	24.0733	5.8033
Os04g0574200_OsFLA1	Os04g0574200	OsFLA1	FAS1 domain domain containing protein	1582	14.89	15.5	14.76	1.52	2.6	1.63	17.86	23.66	22.78	1.82	2.82	1.73	15.05	1.9167	21.4333	2.1233
Os08g0113100_OsFKII	Os08g0113100	OsFKII	Similar to Fructokinase (Fragment)	1421	712.78	730.07	814.94	306.85	293.44	298.44	1405.81	1550.26	1377.86	603.31	553.3	597.87	752.5967	299.5767	1444.6433	584.8267
Os09g0103800_OsFKBP59	Os09g0103800	OsFKBP59	Peptidyl-prolyl cis-trans isomerase; FKBP-type; domain domain containing protein	1563	1.56	1.7	1.5	0.25	0.43	0.51	2.29	2.66	1.8	0.06	0.26	0.33	1.5867	0.3967	2.25	0.2167
Os03g0204100_OsFH8	Os03g0204100	OsFH8	Actin-binding FH2 domain containing protein	3054	1.18	1.16	0.89	0.41	0.35	0.35	0.94	1.1	1.18	0.36	0.24	0.21	1.0767	0.37	1.0733	0.27
Os10g0371000_OsEXTL	Os10g0371000	OsEXTL	Similar to Pollen proteins Ole e I family protein; expressed	844	257.4	266.16	277.42	103.82	97.79	107.64	440.61	475.11	417.09	158.5	136.24	151.9	266.9933	103.0833	444.27	148.88
Os03g0102700_OsEXPB7	Os03g0102700	OsEXPB7	Similar to Expansin-B7	1027	0.91	1.35	1.79	0.44	0.14	0.13	1.52	2.49	2.71	0.26	0.27	0.87	1.35	0.2367	2.24	0.4667
Os04g0530100_OsEXPB17	Os04g0530100	OsEXPB17	Similar to Beta-expansin 1 precursor (AtEXPB1) (At-EXPB1) (Ath-ExpBeta-1.5)	1414	3.03	3.67	4.04	1.39	1.83	2.3	4.5	5.26	6.15	1.23	1.48	1.77	3.58	1.84	5.3033	1.4933
Os03g0645000_OsEXPB12	Os03g0645000	OsEXPB12	Similar to Expansin-B12	1237	3.67	3.35	4.75	0.94	1.04	1.35	5.02	6.69	5.38	0.47	0.74	1.53	3.9233	1.11	5.6967	0.9133
Os01g0823100_OsEXP2	Os01g0823100	OsEXP2	Alpha-expansin OsEXPA2	1339	10.32	11.24	11.89	5.72	4.04	3.81	33.99	42.26	40.32	10.85	12.47	12.81	11.15	4.5233	38.8567	12.0433
Os05g0316800_OsERF_056	Os05g0316800	OsERF_056	Similar to Ethylene-responsive transcription factor 9 (Ethylene-responsive element binding factor 9) (EREBP-9) (AtERF9)	1206	3.86	3.56	4.61	2.47	1.58	1.6	8.09	8.45	8.65	2.26	1.96	2.51	4.01	1.8833	8.3967	2.2433
Os01g0200600_OsERF_039	Os01g0200600	OsERF_039	Similar to Avr9/Cf-9 rapidly elicited protein 111A	896	1.64	2.08	2.05	0.38	0.25	0.53	7.26	8.38	7.68	0.54	0.32	0.48	1.9233	0.3867	7.7733	0.4467
Os04g0404400_OsEnS-64	Os04g0404400	OsEnS-64	Similar to H0502B11.4 protein	1137	1.26	0.96	1.07	0	0	0.06	2.15	3.05	2.26	0.28	0	0	1.0967	0.02	2.4867	0.0933
Os07g0190000_OsDXS	Os07g0190000	OsDXS	Similar to 1-deoxy-D-xylulose 5-phosphate synthase 2 precursor	2869	2.27	2.46	2.39	0.49	0.44	0.21	6.06	7.93	6.73	2.05	1.9	1.97	2.3733	0.38	6.9067	1.9733
Os10g0580400_OsDUR3	Os10g0580400	OsDUR3	High-affinity urea transporter; Effective urea acquisition and utilisation; Effective use of low external urea as a N sourc	2513	4.16	3.85	2.84	1.34	0.82	1.2	2.71	2.1	1.86	1.03	0.69	0.67	3.6167	1.12	2.2233	0.7967
Os03g0692400_OsDSR5	Os03g0692400	OsDSR5	Protein of unknown function DUF966 family protein	2509	5.77	6.52	7.36	1.69	1.37	1.38	10.5	15.47	14.01	2.52	1.83	2.26	6.55	1.48	13.3267	2.2033
Os02g0555700_OsDjC19	Os02g0555700	OsDjC19	Similar to Chaperone protein dnaJ 10 (AtJ10) (AtDjC10)	1722	4.37	4.01	4.41	1.58	1.7	1.8	6.04	6.58	4.14	2.26	2.62	1.38	4.2633	1.6933	5.5867	2.0867
Os05g0107900_OsDi19-6	Os05g0107900	OsDi19-6	Similar to Protein DEHYDRATION-INDUCED 19 homolog 6	757	6.62	5.21	5.03	2.25	1.75	1.21	9.79	14.86	11.11	4.53	5.5	5.68	5.62	1.7367	11.92	5.2367
Os01g0183600_OsCYP96E1	Os01g0183600	OsCYP96E1	Cytochrome P450 family protein	1788	4.08	4.76	5.4	2.14	1.63	2.28	8.5	9.96	8.12	3.41	2.91	3.03	4.7467	2.0167	8.86	3.1167
Os03g0140200_OsCYP96B5	Os03g0140200	OsCYP96B5	Similar to Cytochrome P450 86A1 (EC 1.14.-.-) (CYPLXXXVI) (P450-dependent fatty acid omega-hydroxylase)	1120	3.8	4.25	4.09	0.51	1.18	0.91	3.31	3.35	4.42	0.92	0.66	0.54	4.0467	0.8667	3.6933	0.7067
Os01g0111100_OsCYP26-2	Os01g0111100	OsCYP26-2	Cyclophilin-like domain containing protein	1119	0.55	0.69	0.9	0.06	0.19	0.23	1.01	1.16	0.64	0.17	0.18	0.12	0.7133	0.16	0.9367	0.1567
Os05g0575000_OsCV	Os05g0575000	OsCV	Similar to predicted protein	546	29.66	26.07	37.28	9.52	10.95	13.75	61.6	67.93	48.63	17.09	17.63	17.37	31.0033	11.4067	59.3867	17.3633
Os10g0343400_OsCslF7	Os10g0343400	OsCslF7	Cellulose synthase family protein	2729	0	0.04	0	0.02	0	0.02	0.3	0.09	0.05	0.06	0.06	0.06	0.0133	0.0133	0.1467	0.06
Os02g0744600_OsCslA6	Os02g0744600	OsCslA6	Hypothetical conserved gene	433	0.53	1.11	0	0	0	0	0	0.45	0	0	0	0	0.5467	0	0.15	0
Os03g0149000_OsCrll1	Os03g0149000	OsCrll1	Similar to LOB domain protein 31	722	0.78	1.25	1.16	0	0	0	3.41	3.52	5.18	0	0.76	0.22	1.0633	0	4.0367	0.3267
Os03g0637800_OsCR4	Os03g0637800	OsCR4	Crinkly4 receptor-like kinase; Epidermal cell differentiation; Interlocking of the palea and lemm	3771	2.29	1.97	2.58	0.59	0.59	0.65	3.45	4.01	3.61	1	0.81	1.27	2.28	0.61	3.69	1.0267
Os05g0502000_OsCNGC9	Os05g0502000	OsCNGC9	Similar to Cyclic nucleotide-gated ion channel 4 (AtCNGC4) (Cyclic nucleotide-and calmodulin-regulated ion channel 4) (AtHLM1)	2405	8.5	8.77	7.97	3.42	3.4	2.59	7.91	8.78	6.39	2.94	2.86	3.64	8.4133	3.1367	7.6933	3.1467
Os01g0782800_OsCNGC1	Os01g0782800	OsCNGC1	Similar to Cyclic nucleotide-gated ion channel 4 (AtCNGC4) (Cyclic nucleotide-and calmodulin-regulated ion channel 4) (AtHLM1)	2038	0.46	0.71	0.75	0.08	0.13	0.25	1.11	1.29	1.65	0.15	0.18	0.28	0.64	0.1533	1.35	0.2033
Os06g0172200_OsCML30	Os06g0172200	OsCML30	EF-Hand type domain containing protein	1170	5.17	8.11	5.75	2.35	1.88	2.74	7.73	11.26	7.94	3.66	2.76	3.12	6.3433	2.3233	8.9767	3.18
Os03g0331700_OsCML27	Os03g0331700	OsCML27	Similar to cDNA clone:002-120-A09; full insert sequence	2176	20.37	18.82	20.77	6.13	7.07	6.38	24.36	26.14	26.11	10.09	7.63	7.22	19.9867	6.5267	25.5367	8.3133
Os04g0492800_OsCML22	Os04g0492800	OsCML22	Similar to H0425E08.6 protein	943	11.73	13.14	11.34	3.81	3.02	3.63	14.45	13.91	14.59	5.41	4.99	5.93	12.07	3.4867	14.3167	5.4433
Os01g0339400_OsCLE102	Os01g0339400	OsCLE102	Conserved hypothetical protein	363	0.81	1.15	0	0.77	0	0	9.82	6.27	7.21	1.17	0.8	1.65	0.6533	0.2567	7.7667	1.2067
Os03g0735800_OsCIN4	Os03g0735800	OsCIN4	Glycosyl hydrolase family 32; C-terminal domain containing protein	300	2.78	0.66	2.19	0.68	0	1.47	1.27	7.91	3.33	1.35	1.39	0.73	1.8767	0.7167	4.17	1.1567
Os01g0832300_OsCDPK3	Os01g0832300	OsCDPK3	Similar to Calcium-dependent protein kinase	2090	13.29	14.47	13.9	5.89	5.64	7.24	19.94	21.12	17.97	7.57	6.37	6.68	13.8867	6.2567	19.6767	6.8733
Os05g0467000_OsCDPK16	Os05g0467000	OsCDPK16	Similar to Calcium-dependent protein kinase	2130	2.69	1.68	2.29	0.82	1.84	0.96	3.33	3.32	2.81	1.31	0.68	0.33	2.22	1.2067	3.1533	0.7733
Os05g0578500_OsCCR23	Os05g0578500	OsCCR23	NAD(P)-binding domain containing protein	1424	2.55	3.19	3.08	1.33	0.9	1.37	7.66	7.3	4.61	2.12	1.69	2.3	2.94	1.2	6.5233	2.0367
Os08g0277200_OsCCR	Os08g0277200	OsCCR	Similar to Cinnamoyl-CoA reductase (EC 1.2.1.44)	1420	63.03	71.57	67.61	3.81	5.4	5.98	152.76	154.5	134.29	25.22	20.41	23.31	67.4033	5.0633	147.1833	22.98
Os08g0313200_OsCBSX1	Os08g0313200	OsCBSX1	Similar to (clone pCDH1) carbon monoxide dehydrogenase (cdhA)	1165	19.73	21.12	21.56	14.42	13.15	13.04	32.23	30.85	32.15	17.34	17.44	19.01	20.8033	13.5367	31.7433	17.93
Os11g0582500_OSC6	Os11g0582500	OSC6	Protease inhibitor; lipid transfer protein (LTP); Postmeiotic anther developmen	833	332.37	330.03	364.54	20.91	21.37	23.18	902.58	971.43	899.36	229.75	218.74	233.18	342.3133	21.82	924.4567	227.2233
Os06g0520600_OsC3H43	Os06g0520600	OsC3H43	Similar to Zinc finger CCCH type domain containing protein ZFN-like 1	2532	0.31	0.18	0.35	0.04	0.19	0.11	0.92	1.11	0.97	0.13	0.07	0.12	0.28	0.1133	1	0.1067
Os05g0525900_OsC3H37	Os05g0525900	OsC3H37	Similar to Zing finger transcription factor PEI1	1247	18.79	19.41	16.9	7.99	7.9	6.55	39.98	43.7	38.31	17.45	16.31	13.58	18.3667	7.48	40.6633	15.78
Os03g0329200_OsC3H23	Os03g0329200	OsC3H23	Nucleotide-binding; alpha-beta plait domain containing protein	2378	5.8	6.6	6.52	0.99	0.59	0.36	9.37	17.04	12.28	0.33	0.95	0.69	6.3067	0.6467	12.8967	0.6567
Os06g0265400_OsbZIP47	Os06g0265400	OsbZIP47	Similar to Transcription factor HBP-1b(C38) (Fragment)	1565	2.34	2.66	2.58	0.53	0.7	0.49	5.04	6.26	4.8	0.28	0.36	0.32	2.5267	0.5733	5.3667	0.32
Os04g0495500_OsbZIP36	Os04g0495500	OsbZIP36	Similar to OSIGBa0159F11.9 protein	1879	3.73	3.79	4.17	1.76	1.54	1.5	4.1	8.33	8.01	1.75	2.45	1.85	3.8967	1.6	6.8133	2.0167
Os03g0802900_OsbHLH089	Os03g0802900	OsbHLH089	Similar to MYC1	1204	3.48	3.31	3.74	1.86	1.3	1.45	3.95	3.9	2.22	1.42	1.36	0.66	3.51	1.5367	3.3567	1.1467
Os04g0565900_OsbHLH075	Os04g0565900	OsbHLH075	Basic helix-loop-helix dimerisation region bHLH domain containing protein	1558	2.1	1.85	1.88	0.45	0.46	0.64	1.51	2.94	1.64	0.96	0.76	0.44	1.9433	0.5167	2.03	0.72
Os03g0122100_OsbHLH052	Os03g0122100	OsbHLH052	Similar to Helix-loop-helix DNA-binding domain containing protein	1089	2.27	2.88	3.24	0.43	0.37	0.39	5.36	6.99	7.51	0.31	0.59	0.41	2.7967	0.3967	6.62	0.4367
Os08g0483900_OsbHLH047	Os08g0483900	OsbHLH047	Helix-loop-helix DNA-binding domain containing protein	1413	0.83	0.78	1.3	0.25	0	0.34	1.87	2.48	1.79	0	0.13	0	0.97	0.1967	2.0467	0.0433
Os03g0255100_OsBgal8	Os03g0255100	OsBgal8	Similar to Relative to SR12 protein (Fragment)	3249	11.53	11.71	15.05	5.87	5.63	6.6	21.85	26.96	22.58	7.01	7.82	7.71	12.7633	6.0333	23.7967	7.5133
Os03g0165400_OsBgal1	Os03g0165400	OsBgal1	Similar to Relative to SR12 protein (Fragment)	3308	25.17	27.13	26.26	12.91	11	12.98	25.96	33.84	29.61	12.97	13.24	10.92	26.1867	12.2967	29.8033	12.3767
Os06g0228500_OsATL12	Os06g0228500	OsATL12	Amino acid transporter; transmembrane domain containing protein	1433	17.56	18.99	21.42	1.83	1.23	1.38	26.33	30.1	28.29	6.6	7.09	6.38	19.3233	1.48	28.24	6.69
Os03g0597600_OsASNase1	Os03g0597600	OsASNase1	Similar to L-asparaginase (EC 3.5.1.1) (L-asparagine amidohydrolase)	1187	38.28	40.92	41.26	10.9	11.78	11.32	75.37	70.19	61.29	24.08	22.67	23.06	40.1533	11.3333	68.95	23.27
Os04g0442000_OsARF9	Os04g0442000	OsARF9	Similar to Auxin response factor 2 (ARF1-binding protein) (ARF1-BP)	2969	4.4	4.12	4.17	0.88	0.94	1.09	6.11	8.85	6.57	2.18	1.85	2.3	4.23	0.97	7.1767	2.11
Os01g0236300_OsARF16	Os01g0236300	OsARF16	Similar to Auxin response factor 18	2519	27.52	28.1	30.19	7.14	7.62	7.95	35.21	43.83	39.84	13.54	12.36	13.82	28.6033	7.57	39.6267	13.24
Os04g0664400_OsARF11	Os04g0664400	OsARF11	Auxin response factor 1	3703	0.35	0.13	0.16	0.03	0	0.01	0.3	0.27	0.12	0.01	0.03	0.01	0.2133	0.0133	0.23	0.0167
Os03g0186900_OsAP25	Os03g0186900	OsAP25	Radc1	1742	1.3	1.49	1.73	0.03	0.07	0	4.08	4.06	4.69	0.17	0.07	0.11	1.5067	0.0333	4.2767	0.1167
Os01g0221600_OsALMT4	Os01g0221600	OsALMT4	Aluminum-activated malate transporter; Malate-permeable anion channel; Facilitation of malate efflux from cell	1575	24.47	25.37	23.52	17.56	15.65	13.49	14.89	20.58	14.14	16.47	15.24	17.54	24.4533	15.5667	16.5367	16.4167
Os04g0540600_OsALDH3B1	Os04g0540600	OsALDH3B1	Aldehyde dehydrogenase domain containing protein	2054	26.81	30.15	28.22	9.75	8.44	9.28	28.8	32.1	27.74	8.92	9.7	8.5	28.3933	9.1567	29.5467	9.04
Os02g0718600_OsAGP21	Os02g0718600	OsAGP21	Conserved hypothetical protein	542	58.86	57.93	63.24	18.97	19.15	20.65	100.01	106.12	84.28	38.96	31.94	31.19	60.01	19.59	96.8033	34.03
Os01g0756900_OsAGP17	Os01g0756900	OsAGP17	Hypothetical protein	640	7.48	7.89	6.41	1.98	1.22	3.03	13.92	14.63	11.97	2.27	3.65	1.71	7.26	2.0767	13.5067	2.5433
Os04g0566500_OsAGO1b	Os04g0566500	OsAGO1b	Similar to Isoform 2 of Protein argonaute 1B	3743	35.87	37.75	39.84	16.67	16.44	15.62	46.15	56.4	50.84	23.01	23.34	22.93	37.82	16.2433	51.13	23.0933
Os01g0275200_OsAGO15	Os01g0275200	OsAGO15	Similar to Protein argonaute 15	1957	0.67	1.09	0.62	0.28	0.1	0.03	1.81	0.99	1.12	0.24	0.05	0.05	0.7933	0.1367	1.3067	0.1133
Os07g0188000_OsAGO14	Os07g0188000	OsAGO14	Similar to Argonaute 4 protein	3413	8.09	10.93	10.32	3.04	3.13	3.34	9.92	11.21	9.69	2.97	2.46	2.63	9.78	3.17	10.2733	2.6867
Os01g0615500_OsABCG2	Os01g0615500	OsABCG2	ABC transporter-like domain containing protein	1849	0.24	0.85	0.56	0.06	0.27	0.15	0.75	0.74	0.81	0.03	0.1	0.1	0.55	0.16	0.7667	0.0767
Os06g0503100_OsABCG14	Os06g0503100	OsABCG14	ABC-2 type transporter domain containing protein	1793	1.36	2.35	1.05	0.35	0.14	0.48	2.8	3.78	2.78	0.41	0.3	0.31	1.5867	0.3233	3.12	0.34
Os04g0642000_OsABCB16	Os04g0642000	OsABCB16	Similar to MDR-like p-glycoprotein	2543	6.13	4.92	4.94	1.43	1.2	1.55	7.76	11.5	8.17	1.99	1.49	2.05	5.33	1.3933	9.1433	1.8433
Os02g0693700_OsABCB11	Os02g0693700	OsABCB11	Hypothetical conserved gene	4100	16.31	15.21	15.52	5.77	5.11	5.63	19.38	22.26	19.71	7.41	7.66	8.17	15.68	5.5033	20.45	7.7467
Os08g0472800_OsABA8OX2	Os08g0472800	OsABA8OX2	Cytochrome P450 family protein	2197	52.05	50.91	57.98	11.78	9.5	10.13	108.85	126.48	115	38.44	37.69	40.32	53.6467	10.47	116.7767	38.8167
Os06g0228800_OsAAP10A	Os06g0228800	OsAAP10A	Amino acid transporter; transmembrane domain containing protein	1749	18.64	31.27	24.88	3.52	3.54	6.28	62.42	58.98	47.68	15.26	7.65	12.05	24.93	4.4467	56.36	11.6533
Os07g0119400_OsAAO3	Os07g0119400	OsAAO3	Ascorbate oxidase; Abiotic stress respons	1963	1.01	0.8	0.89	0.2	0.1	0.38	2.41	1.13	1.09	0.35	0.34	0.25	0.9	0.2267	1.5433	0.3133
Os07g0656200_Os7bglu26	Os07g0656200	Os7bglu26	Similar to Beta-glucosidase 26	1896	10	9.02	9.96	2.66	2.62	2.64	13.53	18.31	12.89	3.03	3.07	3.56	9.66	2.64	14.91	3.22
Os06g0604000_Os06ERF	Os06g0604000	Os06ERF	Similar to Ethylene response factor 1	1328	14.84	13.04	15.68	5.52	5.73	7.14	17.56	19.61	18.69	4.51	5.7	6.81	14.52	6.13	18.62	5.6733
Os02g0814200_Os0053	Os02g0814200	Os0053	Similar to CER1-like gene protein (Fragment)	2218	4.09	6.61	4.73	0.36	0.43	1.13	6.16	4.37	4.09	0.15	0.13	1.44	5.1433	0.64	4.8733	0.5733
Os02g0702600_Os	Os02g0702600	Os	Rop nucleotide exchanger; PRONE domain containing protein	2314	2.29	4.82	3.17	1.27	1.15	1.01	3.99	5.86	7.95	1.78	1.35	1.65	3.4267	1.1433	5.9333	1.5933
Os09g0544800_Os	Os09g0544800	Os	Small GTPase Rac/ROP guanine nucleotide exchange factor; Signal transductio	2365	5.73	4.88	5.41	1.85	1.82	1.84	7.77	8.02	7.51	2.9	2.68	2.73	5.34	1.8367	7.7667	2.77
Os09g0363900_ONI3	Os09g0363900	ONI3	Putative omega-alcohol dehydrogenase; Biosynthesis of long-chain fatty acids; Organ separation; Shoot developmen	2026	8.29	9.61	9.27	4.46	4.48	3.51	16.59	18.78	16.33	5.42	5.72	6.85	9.0567	4.15	17.2333	5.9967
Os07g0257200_NRAMP5	Os07g0257200	NRAMP5	Manganese and Cadmium transporter; Mn and Cd uptak	2006	9.28	8.74	7.84	0.48	0.49	0.39	11.94	13.8	11.21	1.5	1.13	0.54	8.62	0.4533	12.3167	1.0567
Os12g0555600_ND1	Os12g0555600	ND1	Cellulose synthase-like protein; Cell wall biosynthesi	4122	0.49	0.75	0.63	0.12	0.06	0.15	0.61	1.33	1.28	0.21	0.27	0.27	0.6233	0.11	1.0733	0.25
Os02g0641900_myb7	Os02g0641900	myb7	Similar to P-type R2R3 Myb protein	1398	1.5	2.14	2.19	0.3	0	0.17	2.71	2.64	4.74	0.44	1.18	0.41	1.9433	0.1567	3.3633	0.6767
Os01g0917500_MSP1	Os01g0917500	MSP1	Leucine-rich repeat receptor-like kinase; Specification of anther cell identity; Control of early sporogenic development; Initiation of anther wall formatio	4659	4.96	4.76	4.88	1.52	1.91	1.4	8.41	9.22	9.62	3.35	3.12	3.66	4.8667	1.61	9.0833	3.3767
Os02g0682200_MFO1	Os02g0682200	MFO1	MADS-box transcription factor; Regulation of floral organ identity and meristem fate; Endosperm developmen	1133	14.33	17.51	16.89	5.4	4.52	4.48	22.04	24.33	22.66	4.72	4.64	5.62	16.2433	4.8	23.01	4.9933
Os04g0459000_MDR13	Os04g0459000	MDR13	Multidrug-resistance(MDR)-like ATP Binding Cassette B (ABCB) transporter; P-glyco-protein; Auxin transport; Iron homeostasi	4184	8.64	11.3	9.31	3.81	2.6	4.32	17.04	15.83	14.85	4.91	4.37	4.06	9.75	3.5767	15.9067	4.4467
Os05g0203800_MADS58	Os05g0203800	MADS58	Similar to MADS box protein	1180	50.18	49.75	52.2	17.96	15.88	14.75	58.82	69.17	61.33	19.95	17.14	15.6	50.71	16.1967	63.1067	17.5633
Os01g0726400_MADS32	Os01g0726400	MADS32	MADS box transcription factor; Regulation of floral organ identit	684	2.65	1.4	3.44	0.99	0.44	0.51	3.89	5.75	3.67	0.79	0.47	1.14	2.4967	0.6467	4.4367	0.8
Os02g0170300_MADS29	Os02g0170300	MADS29	MADS box transcription factor; Regulator of early seed developmen	1325	3.25	2.2	3.57	0.14	0.45	0.43	2.89	1.54	1.75	0.47	0.46	0.39	3.0067	0.34	2.06	0.44
Os09g0452200_LYP4	Os09g0452200	LYP4	Lysin motif-containing protein; Pattern recognition receptor; Peptidoglycan and chitin perception in innate immunit	1721	3	3.15	2.48	0.57	0.9	0.82	5.37	7.74	6.44	1.34	0.67	1.26	2.8767	0.7633	6.5167	1.09
Os09g0548200_LYP3	Os09g0548200	LYP3	Peptidoglycan-binding Lysin subgroup domain containing protein	1392	2.58	3.26	2.94	0.52	0.19	0.09	6.21	6.68	3.29	0.35	0.59	0.14	2.9267	0.2667	5.3933	0.36
Os06g0228200_LSI6	Os06g0228200	LSI6	Aquaporin NIP III subfamily protein; Aquaporin; Silicon influx transporter; Water transpor	1524	0.84	0.77	1.51	0.13	0.11	0.54	1.57	1.26	1.79	0.46	0.42	0.47	1.04	0.26	1.54	0.45
Os03g0107300_LSI2	Os03g0107300	LSI2	Anion transporter; Silicon efflux transporter; Arsenic species (As) uptak	2083	1.71	1.96	2.33	0	0.09	0.22	2.19	3.43	3.77	0.14	0	0.06	2	0.1033	3.13	0.0667
Os10g0479500_LOGL10	Os10g0479500	LOGL10	Similar to carboxy-lyase	1347	10.46	9.01	9.94	4.95	3.36	3.81	12.91	15.28	12.06	4.32	4.85	5.93	9.8033	4.04	13.4167	5.0333
Os01g0102900_LIR1	Os01g0102900	LIR1	Light-regulated protein; Regulation of light-dependent attachment of LEAF-TYPE FERREDOXIN-NADP+ OXIDOREDUCTASE (LFNR) to the thylakoid membran	652	24.49	21.56	22.24	6.96	4.29	4.29	17.97	27.92	23.63	4.09	6.18	6.79	22.7633	5.18	23.1733	5.6867
Os03g0215400_LHS1	Os03g0215400	LHS1	MADS-domain-containing protein; Sexual reproductio	1151	10.14	11.61	11.25	4.42	4.73	4.33	19.67	21.56	19.18	6.91	4.72	6.66	11	4.4933	20.1367	6.0967
Os04g0668900_IM1	Os04g0668900	IM1	Protein similar to plastid terminal oxidase; Carotenoid and strigolactone synthesi	1578	23	26.01	29.36	9.59	7.8	7.81	41.16	51.11	48.66	15.96	12.27	17.37	26.1233	8.4	46.9767	15.2
Os03g0633500_IAA11	Os03g0633500	IAA11	A member of Aux/IAA family protein; Regulation of lateral root initiatio	977	6.51	5.89	5.79	0.27	0.15	0.07	2.32	3.41	2.21	0.14	0.21	0	6.0633	0.1633	2.6467	0.1167
Os07g0640900_HSFB4B	Os07g0640900	HSFB4B	Similar to Isoform 2 of Heat stress transcription factor B-4b	1526	6.32	5.68	6.83	1	0.59	1.13	9.04	9.74	8.9	0.63	0.76	0.67	6.2767	0.9067	9.2267	0.6867
Os08g0174500_HD5	Os08g0174500	HD5	Putative HAP3 subunit of the CCAAT box-binding transcription factor; Flowering time; Short-day promotion; Long-day repressio	1071	0.71	0.73	0.61	0.12	0.07	0.06	10.2	7.93	6.84	1.53	0.5	1.33	0.6833	0.0833	8.3233	1.12
Os11g0155900_H3R-21	Os11g0155900	H3R-21	Histone H3	594	4.67	3.82	3.65	1.07	2.91	0.25	8.2	13.79	8.4	1.8	1.47	2.31	4.0467	1.41	10.13	1.86
Os06g0159450_H3R-11	Os06g0159450	H3R-11	Similar to Histone H3	867	7.26	11.37	8.85	3.12	2.24	4.48	13.56	15.61	10.2	2.06	3.42	3.08	9.16	3.28	13.1233	2.8533
Os04g0253000_H1	Os04g0253000	H1	Similar to Histone H1	890	143.93	145.51	158.13	63.67	67.63	61.39	229.73	248.45	220.09	61.91	57.42	70.87	149.19	64.23	232.7567	63.4
Os08g0531600_GW8	Os08g0531600	GW8	Transcription factor; Positive regulator of cell proliferation; Control of grain size; shape and qualit	1688	1.01	0.7	1.05	0.07	0.08	0.07	1.7	2.24	1.1	0.04	0	0.18	0.92	0.0733	1.68	0.0733
Os03g0729500_GRF6	Os03g0729500	GRF6	Transcription factor; Floral organ developmen	1809	3.78	2.8	4.32	0.63	0.7	0.7	3.34	3.92	3.15	0.94	1.24	0.57	3.6333	0.6767	3.47	0.9167
Os04g0600900_GRF3	Os04g0600900	GRF3	Similar to B0403H10-OSIGBa0105A11.9 protein	1447	2.32	2.2	3.57	0.68	0.97	0.99	2.8	4.59	4.34	0.91	1.42	0.98	2.6967	0.88	3.91	1.1033
Os02g0776900_GRF1	Os02g0776900	GRF1	Transcription activator; Gibberellin (GA)-induced stem elongatio	1878	2.49	2.51	2.72	0.25	0.37	0.22	3.62	4.53	6.01	0.26	0.41	0.41	2.5733	0.28	4.72	0.36
Os02g0771700_Gns9	Os02g0771700	Gns9	Glycoside hydrolase; family 17 protein	1921	40.68	43.26	45	11.33	12.07	10.68	98.02	109.38	97.92	27.61	24.49	25.51	42.98	11.36	101.7733	25.87
Os03g0223400_GLN1	Os03g0223400	GLN1	Cytosolic glutamine synthetase; Ammonium assimilatio	1448	7.66	6.15	7.84	3.41	3.24	3.26	17.15	20.32	16.02	5.1	5.27	4.86	7.2167	3.3033	17.83	5.0767
Os08g0456600_GGC2	Os08g0456600	GGC2	Ggamma protein; G-gamma protein; Positive regulation of grain lengt	1585	1.81	2.26	1.76	1.04	0.37	0.63	2.14	2.61	2.57	0.95	0.51	0.67	1.9433	0.68	2.44	0.71
Os04g0465300_GASR2	Os04g0465300	GASR2	A member of the GAST (gibberellin (GA)-Stimulated Transcript) family; Cell division; Differentiation of panicle	684	2.89	4.18	4.9	0.11	0.37	0.57	6	9.53	11.82	0.23	0	1.19	3.99	0.35	9.1167	0.4733
Os01g0757200_GA2OX3	Os01g0757200	GA2OX3	GA 2-oxidase3; GA metabolis	1748	23.26	23.46	25.09	6.17	5.36	6.41	36.1	41.87	39.54	14.44	14.33	14.85	23.9367	5.98	39.17	14.54
Os03g0646100_FtsZ2-1	Os03g0646100	FtsZ2-1	Similar to Plastid division protein ftsZ1 precursor	2127	9.11	9.4	10.19	4.88	4.46	4.17	12.47	17.87	13.75	4.96	6.08	6.3	9.5667	4.5033	14.6967	5.78
Os06g0717200_FON1	Os06g0717200	FON1	Serine/threonine protein kinase domain containing protein	3168	0.91	0.92	1.41	0.12	0.11	0.41	1.15	1.05	0.72	0.16	0.13	0.13	1.08	0.2133	0.9733	0.14
Os07g0693800_FAD8	Os07g0693800	FAD8	Omega-3 fatty acid desaturase; Acclimation to low-temperature stress; Defense respons	1617	0.67	0.85	1.02	0.04	0.12	0.18	1.29	1.17	1.24	0.18	0.23	0.35	0.8467	0.1133	1.2333	0.2533
Os06g0194000_ERF71	Os06g0194000	ERF71	AP2/ERF transcription factor; Drought resistance; Control of lignin biosynthesi	1676	67.13	62.21	74.21	32.17	27.26	29.07	82.6	94.07	83.93	34.43	31.67	37.63	67.85	29.5	86.8667	34.5767
Os03g0215200_DL	Os03g0215200	DL	Putative transcription factor; Carpel specification; Midrib formatio	1022	55.3	61.36	63.26	27.17	26.39	25.72	69.3	83.16	73.15	26.19	29.11	28.33	59.9733	26.4267	75.2033	27.8767
Os06g0677000_DEP3	Os06g0677000	DEP3	Patatin-related phospholipase A; Regulation of panicle length; grain shape and grain number per panicl	1327	4.79	5.36	5.89	1.54	1.08	1.32	4.32	4.1	4.82	1.09	1.33	1.11	5.3467	1.3133	4.4133	1.1767
Os04g0560100_CYP86A7-1	Os04g0560100	CYP86A7-1	Cytochrome P450 family protein	2095	7.15	7.07	8.35	2.33	1.86	2.13	22.17	24.15	20.32	4.28	2.73	3.94	7.5233	2.1067	22.2133	3.65
Os08g0429800_CYP735A3	Os08g0429800	CYP735A3	Hypothetical conserved gene	2004	14.2	15.24	13.25	1.96	1.97	2.63	27.64	27.01	20.92	8.2	7.45	7.52	14.23	2.1867	25.19	7.7233
Os07g0556000_CycD6	Os07g0556000	CycD6	Cyclin D domain containing protein	1440	6.74	9.68	9.31	4.71	2.96	4.47	13.53	15.07	11.12	5.65	5.51	7.75	8.5767	4.0467	13.24	6.3033
Os12g0588800_CycD5	Os12g0588800	CycD5	Cyclin D domain containing protein	1522	1.91	2.78	3.28	0.5	0.46	0.56	5.57	6.88	4.59	0.27	0.16	0.64	2.6567	0.5067	5.68	0.3567
Os09g0111100_CycD3	Os09g0111100	CycD3	Cyclin D domain containing protein	1713	1.52	1.5	1.96	0.47	0.46	0.31	3.63	3	2.58	0.83	0.9	0.69	1.66	0.4133	3.07	0.8067
Os07g0620800_CycD2	Os07g0620800	CycD2	Cyclin; A/B/D/E domain containing protein	1718	1.17	1.58	1.26	0.64	0.55	0.37	1.13	2.08	0.96	0.38	0.39	0.32	1.3367	0.52	1.39	0.3633
Os08g0421100_CycD1	Os08g0421100	CycD1	Similar to Cyclin-D1-2	1492	8.31	7.65	5.9	3.05	3.3	4.22	7.66	9.36	7.72	3.81	3.23	2.39	7.2867	3.5233	8.2467	3.1433
Os06g0726800_cycB2	Os06g0726800	cycB2	G2/mitotic-specific cyclin 2 (B-like cyclin) (CycOs2)	1775	0.88	1.22	0.55	0	0.11	0.03	1.06	2.2	1.61	0.03	0.28	0.07	0.8833	0.0467	1.6233	0.1267
Os02g0650800_CTD2	Os02g0650800	CTD2	SNF2-related domain containing protein	2814	1.33	1.2	0.7	0.3	0.51	0.63	1.94	1.6	1.16	0.21	0.21	0.48	1.0767	0.48	1.5667	0.3
Os01g0274800_CSA	Os01g0274800	CSA	R2R3-type MYB transcription factor; Sugar partitioning into anthe	1365	3.01	3.56	3.69	0.45	0.58	0.84	9.65	11.83	9.97	2.76	3.96	3.58	3.42	0.6233	10.4833	3.4333
Os01g0889400_CRL1L3	Os01g0889400	CRL1L3	LOB (LATERAL ORGAN BOUNDARIES) domain-containing protein; Regulation of empty-glume identity; floral organ number control and female gametophyte developmen	1515	8.12	10.15	8.29	1.22	1.29	1.32	19.89	16.65	16.89	1.67	2.1	3.11	8.8533	1.2767	17.81	2.2933
Os10g0104900_CMT2	Os10g0104900	CMT2	Chromomethylase; Plant development; Silencing of transposable elements (TEs	3220	1.11	1.28	1.41	0.13	0.11	0.3	1.2	1.51	1.44	0.15	0.09	0.14	1.2667	0.18	1.3833	0.1267
Os05g0408900_CLA1	Os05g0408900	CLA1	Similar to 1-deoxy-D-xylulose-5-phosphate synthase	2575	1.37	1.1	1.44	0.24	0.16	0.26	3.56	4.08	2.86	0.74	0.89	0.53	1.3033	0.22	3.5	0.72
Os02g0629800_CAL1	Os02g0629800	CAL1	Defensin-like protein; Positive regulation of Cd accumulation in rice leaves; Mediation of Cd efflux from cytosol into extracellular spaces via chelatio	602	7.69	9.06	9.89	3.8	2.86	2.06	25.43	24.75	24.43	3.93	4.49	3.06	8.88	2.9067	24.87	3.8267
Os09g0346500_CAB1R	Os09g0346500	CAB1R	Similar to Chlorophyll a-b binding protein; chloroplast precursor (LHCII type I CAB) (LHCP)	1234	21.23	25.6	23.36	7.28	6.89	6.93	75.15	85.88	74.18	26.83	23.68	26.4	23.3967	7.0333	78.4033	25.6367
Os08g0520000_BTI-1	Os08g0520000	BTI-1	Mitochondrial substrate carrier family protein	1502	2.1	1.73	2.59	0.95	0.73	1.07	3.27	2.56	2.69	0.85	0.92	1.13	2.14	0.9167	2.84	0.9667
Os08g0304900_BIP126	Os08g0304900	BIP126	Similar to AtMMH-1 protein (F6D8.28 protein)	1574	9.18	8.1	9.06	2.69	1.92	3.03	8.77	11.23	11.49	3.33	3	2.46	8.78	2.5467	10.4967	2.93
Os06g0184300_BIP110	Os06g0184300	BIP110	Similar to Ubiquitin carboxyl-terminal hydrolase	3013	69.25	65.32	74.99	26.59	27.79	27.92	96.57	109.92	96.62	43.21	43.91	38.63	69.8533	27.4333	101.0367	41.9167
Os11g0135400_ARP	Os11g0135400	ARP	60S acidic ribosomal protein P0	1255	20.13	23.48	22.78	9.87	10.34	8.78	47.03	58.96	44.95	14.27	16.52	14.88	22.13	9.6633	50.3133	15.2233
Os02g0771600_ACO3	Os02g0771600	ACO3	Similar to 1-aminocyclopropane-1-carboxylate oxidase (Fragment)	1316	115.38	126.74	123.5	46.36	45.72	45.81	234.45	257.93	228.68	85.44	71.56	84.48	121.8733	45.9633	240.3533	80.4933
Os02g0528900_ABCG41	Os02g0528900	ABCG41	Similar to PDR-like ABC transporter	3801	0.06	0.01	0	0.03	0.03	0.01	0	0	0.8	0.01	0.03	0.04	0.0233	0.0233	0.2667	0.0267
Os10g0494300_ABCG26	Os10g0494300	ABCG26	ATP binding cassette G transporter; Regulation of male reproduction; Anther cuticle developmen	2552	20.88	23.07	25.24	4.33	4.44	3.74	38.08	39.53	30.62	12.13	11.12	10.88	23.0633	4.17	36.0767	11.3767
Os01g0108800_	Os01g0108800		Protein of unknown function DUF936; plant family protein	2372	1.35	0.86	0.85	0.23	0.13	0.16	2.09	2.26	0.96	0.41	0.44	0.17	1.02	0.1733	1.77	0.34
Os01g0119100_	Os01g0119100		Similar to Glycosyltransferase	1746	13.4	15.79	14.29	6.23	6.1	6.68	60.05	60.82	54.31	14.97	12.62	15.12	14.4933	6.3367	58.3933	14.2367
Os01g0122200_	Os01g0122200		Seven In Absentia Homolog-type domain containing protein	1394	6.29	8.26	7.29	2.82	3.14	2.81	14.53	10.54	9.85	2.3	1.5	2.47	7.28	2.9233	11.64	2.09
Os01g0125600_	Os01g0125600		Heavy metal transport/detoxification protein domain containing protein	1470	10.57	8.68	8.76	2.59	2.05	1.94	15.44	15.79	13.07	2.1	2.41	2.12	9.3367	2.1933	14.7667	2.21
Os01g0133200_	Os01g0133200		Conserved hypothetical protein	913	0.48	0.3	0.42	0	0	0	1.15	0.63	0.58	0	0	0	0.4	0	0.7867	0
Os01g0140100_	Os01g0140100		Peptidase A1 domain containing protein	1832	9.43	11	12.24	4.87	5.14	3.88	24.96	24.21	24.49	5.66	5.45	5.84	10.89	4.63	24.5533	5.65
Os01g0147800_	Os01g0147800		Domain of unknown function DUF547 domain containing protein	1796	0.98	1.24	1.39	0.03	0.2	0.16	2.11	2.73	2.19	0.63	0.84	0.68	1.2033	0.13	2.3433	0.7167
Os01g0190000_	Os01g0190000		Similar to oxidoreductase	1050	11.86	14.26	13.2	5.31	4.94	5.53	16.66	20.03	19.35	6.93	5.08	6.03	13.1067	5.26	18.68	6.0133
Os01g0201600_	Os01g0201600		Virulence factor; pectin lyase fold family protein	1184	18.23	21.44	19.97	6.56	6.86	10.11	74.22	48.8	40.13	7.21	3.94	5.28	19.88	7.8433	54.3833	5.4767
Os01g0221400_	Os01g0221400		Conserved hypothetical protein	240	4.71	10.49	6.59	3.16	8.41	0	17.77	8.54	9.9	3.13	6.46	8.64	7.2633	3.8567	12.07	6.0767
Os01g0222001_	Os01g0222001		Hypothetical conserved gene	1505	0.56	0.6	0.36	0	0	0.04	1.46	0.55	0.58	0.16	0	0.08	0.5067	0.0133	0.8633	0.08
Os01g0226200_	Os01g0226200		Conserved hypothetical protein	1246	9.38	9.9	9.14	2.43	2.9	2.97	13.2	25.65	14.6	5.83	3.96	6.15	9.4733	2.7667	17.8167	5.3133
Os01g0234499_	Os01g0234499		Similar to Pectinesterase	768	0	0	0	0	0	0	5.26	1.07	0.28	0.22	0	0	0	0	2.2033	0.0733
Os01g0238500_	Os01g0238500		Similar to Branched-chain-amino-acid aminotransferase-like protein 3; chloroplast precursor	1451	4.56	5.23	5.64	1.83	1.4	1.76	12.91	14.31	14.21	4.7	3.47	3.53	5.1433	1.6633	13.81	3.9
Os01g0251400_	Os01g0251400		Conserved hypothetical protein	557	43.08	50.53	50.53	14.65	21.84	18.22	151.21	155.91	127.37	19.53	29.15	20.93	48.0467	18.2367	144.83	23.2033
Os01g0275500_	Os01g0275500		Similar to Protein argonaute 15	2671	4.2	2.82	2.89	0.22	0.19	0.45	5.69	3.79	5.48	0.29	0.26	0.22	3.3033	0.2867	4.9867	0.2567
Os01g0296450_	Os01g0296450		Hypothetical protein	2333	1.51	0.96	1.17	0.32	0.31	0.56	0.78	2.22	1.13	0.31	0.16	0.1	1.2133	0.3967	1.3767	0.19
Os01g0300900_	Os01g0300900		Galactose oxidase/kelch; beta-propeller domain containing protein	2672	3.61	3.7	3.74	0.58	1.52	1.07	4.7	5.05	4.37	1.28	1.19	1.09	3.6833	1.0567	4.7067	1.1867
Os01g0327500_	Os01g0327500		Conserved hypothetical protein	693	9.81	8.87	10.85	1.97	2.04	0.89	18.91	27.81	23.2	0.67	1.73	1.4	9.8433	1.6333	23.3067	1.2667
Os01g0378100_	Os01g0378100		Plant peroxidase domain containing protein	2945	3.13	4.19	3.93	1.32	1.5	1.07	6.74	7.38	6.59	2	2.93	1.93	3.75	1.2967	6.9033	2.2867
Os01g0392600_	Os01g0392600		Conserved hypothetical protein	3665	1.5	1.08	1.33	0.8	0.53	0.98	0.99	1.36	1.17	1.59	1.28	1.27	1.3033	0.77	1.1733	1.38
Os01g0502700_	Os01g0502700		Similar to Histone H2A	931	5.19	5.63	5.5	1.31	1.56	3.17	3.49	7.43	4.21	2.01	1.41	1.45	5.44	2.0133	5.0433	1.6233
Os01g0525350_	Os01g0525350		Similar to RTFL15 (ROTUNDIFOLIA LIKE 15)	801	6.89	4.85	7.89	3.36	2.42	1.88	9.75	10.53	11.42	2.44	2.14	1.69	6.5433	2.5533	10.5667	2.09
Os01g0530450_	Os01g0530450		Similar to Biostress-resistance-related protein (Fragment)	332	0	0	0	0	0	0	0	0	0	0	0	0	0	0	0	0
Os01g0547133_	Os01g0547133		Similar to carboxyl-terminal proteinase	1581	2.95	3.65	3.59	1.36	0.95	1.14	4.52	3.78	4.29	1.3	1.25	1.42	3.3967	1.15	4.1967	1.3233
Os01g0551000_	Os01g0551000		Conserved hypothetical protein	1315	3.17	4.15	3.88	1.48	1.27	0.51	5.34	6.1	6.63	2.22	2.88	2.7	3.7333	1.0867	6.0233	2.6
Os01g0591250_	Os01g0591250		Hypothetical protein	702	0	0.35	0.9	0	0.28	0.14	0	0	0.13	0.36	0.12	0.74	0.4167	0.14	0.0433	0.4067
Os01g0594900_	Os01g0594900		Conserved hypothetical protein	1014	2911.58	3034.89	3176.16	436.38	417.39	423.43	4006.85	4547.76	3855.21	1410.71	1387.66	1446.25	3040.8767	425.7333	4136.6067	1414.8733
Os01g0595001_	Os01g0595001		Conserved hypothetical protein	716	47.06	47.62	44.72	12.08	8.9	12.05	122.57	122.8	101.5	45.25	42.11	42.98	46.4667	11.01	115.6233	43.4467
Os01g0616300_	Os01g0616300		Thioredoxin; core domain containing protein	1085	5.46	6.13	6.38	2.57	4.52	3.86	5.95	8.66	7.27	2.76	1.52	2.27	5.99	3.65	7.2933	2.1833
Os01g0624000_	Os01g0624000		Neutral/alkaline nonlysosomal ceramidase family protein	3037	50.63	50.57	56.26	22.04	19.69	20.61	88.66	101.68	87	38.61	34.22	38.36	52.4867	20.78	92.4467	37.0633
Os01g0631700_	Os01g0631700		Similar to Ser Thr specific protein kinase-like protein	2223	6.15	6.57	8.65	3.13	2.65	2.41	10.62	11.54	10.12	3.45	2.72	3.43	7.1233	2.73	10.76	3.2
Os01g0636400_	Os01g0636400		Alpha/beta hydrolase family protein	1310	3.64	4.36	3.53	0.51	0.25	0.47	2.63	3.17	3.06	0.24	0.64	0.35	3.8433	0.41	2.9533	0.41
Os01g0642200_	Os01g0642200		Conserved hypothetical protein	458	58.46	57.49	80.87	30.66	35.47	25.74	80.05	77.9	78.86	20.15	22.42	18.04	65.6067	30.6233	78.9367	20.2033
Os01g0642600_	Os01g0642600		Protein of unknown function DUF617; plant family protein	1072	1.17	1.82	1.89	0	0	0.06	2.81	1.55	1.29	0.49	0.13	0	1.6267	0.02	1.8833	0.2067
Os01g0651932_	Os01g0651932		Hypothetical conserved gene	1581	1.91	1.83	2.49	0.77	0.54	0.53	7.35	10.27	9.77	2.27	1.14	1.78	2.0767	0.6133	9.13	1.73
Os01g0652600_	Os01g0652600		Similar to Ketol-acid reductoisomerase; chloroplast precursor (EC 1.1.1.86) (Acetohydroxy-acid reductoisomerase) (Alpha-keto-beta-hydroxylacil reductoisomerase)	1916	34.67	31.94	36.39	14.76	14.23	12.37	58.72	74.05	63.85	23.25	24.96	26.21	34.3333	13.7867	65.54	24.8067
Os01g0654100_	Os01g0654100		Similar to CTP synthase (EC 6.3.4.2) (UTP--ammonia ligase) (CTP synthetase)	2449	15.98	16.12	18.95	5.83	6.85	4.86	15.5	14.78	16.4	7	5.54	6.48	17.0167	5.8467	15.56	6.34
Os01g0658700_	Os01g0658700		Glycoside hydrolase-type carbohydrate-binding; subgroup domain containing protein	1692	2.05	1.26	2.18	0.45	0.53	0.46	2.78	2.71	2.14	0.81	0.87	0.91	1.83	0.48	2.5433	0.8633
Os01g0660800_	Os01g0660800		3'-5' exonuclease domain containing protein	997	1.71	2.54	3.34	0.13	0.94	0.93	5.49	7.85	4.08	1.61	1.66	1.6	2.53	0.6667	5.8067	1.6233
Os01g0664200_	Os01g0664200		Similar to Ser Thr specific protein kinase-like protein	2398	5.17	3.55	4	0.27	0.37	0.46	7.77	8.66	7.22	1.32	1.3	1.63	4.24	0.3667	7.8833	1.4167
Os01g0666400_	Os01g0666400		Similar to predicted protein	1022	2.02	2.71	4.56	0.57	0.56	0.82	9.37	8.28	7.76	2.77	2.43	1.47	3.0967	0.65	8.47	2.2233
Os01g0684800_	Os01g0684800		Protein prenyltransferase; alpha subunit domain containing protein	1962	1.82	1.65	2.99	0.57	0.24	0.94	1.87	3.87	3.21	1.13	1.43	1.21	2.1533	0.5833	2.9833	1.2567
Os01g0688000_	Os01g0688000		Conserved hypothetical protein	954	0.45	0.57	0.39	0.28	0.23	0.07	0.73	0.82	0.39	0.14	0.44	0.22	0.47	0.1933	0.6467	0.2667
Os01g0699900_	Os01g0699900		Similar to Plasma membrane associated protein-like	953	1.44	1.84	1.65	0.49	0.69	0.77	2.47	3.45	3.62	0.28	0.66	0.37	1.6433	0.65	3.18	0.4367
Os01g0701700_	Os01g0701700		SAM dependent carboxyl methyltransferase family protein	1433	9.26	9.53	11.37	0.5	0.27	0.38	14.66	17.24	15.33	2.09	3.3	2.96	10.0533	0.3833	15.7433	2.7833
Os01g0709000_	Os01g0709000		Similar to Transcription factor MYB1	1328	4.73	4.38	5.88	0.48	1.55	0.63	5.96	7.98	10.93	3.77	3.97	4.27	4.9967	0.8867	8.29	4.0033
Os01g0716200_	Os01g0716200		IQ calmodulin-binding region domain containing protein	2039	5.02	5.73	6.14	1.89	1.42	1.76	8.17	10.95	6.93	1.52	1.85	2.47	5.63	1.69	8.6833	1.9467
Os01g0726100_	Os01g0726100		Pollen Ole e 1 allergen and extensin domain containing protein	1005	27.42	32.43	34.09	7.79	7.76	7.98	24.5	30.71	25.77	10.08	10.82	9.31	31.3133	7.8433	26.9933	10.07
Os01g0726700_	Os01g0726700		Conserved hypothetical protein	2367	25.87	26.96	27.74	2.52	2.68	3.35	68.02	73.35	68.86	10.38	9.81	9.45	26.8567	2.85	70.0767	9.88
Os01g0739500_	Os01g0739500		Conserved hypothetical protein	1068	28.79	29.22	30.89	14.59	15.79	13.6	50.18	60.75	45.22	19.7	22.39	19.63	29.6333	14.66	52.05	20.5733
Os01g0739700_	Os01g0739700		Glycoside hydrolase; family 17 protein	1965	25.41	27.31	30.13	0.78	1.04	1.12	13.88	16.81	13.03	1.04	1.5	1.7	27.6167	0.98	14.5733	1.4133
Os01g0756600_	Os01g0756600		Protein of unknown function DUF642 family protein	1626	15.23	14.65	15.25	5.1	4.57	4.47	25.85	27.79	25.88	4.78	6.03	6.34	15.0433	4.7133	26.5067	5.7167
Os01g0757600_	Os01g0757600		Similar to Myosin heavy chain-like protein (Fragment)	840	4.93	4.96	5.51	1.74	1.99	2.09	4.22	2.58	3.72	1.18	2.35	0.62	5.1333	1.94	3.5067	1.3833
Os01g0759900_	Os01g0759900		Similar to Permease 1	1480	3.8	3.75	5.42	1.58	2.01	1.61	5.6	4.95	5.56	2.54	1.41	2.18	4.3233	1.7333	5.37	2.0433
Os01g0760900_	Os01g0760900		Conserved hypothetical protein	1204	1.26	1.07	0.88	0.06	0.21	0.25	2.96	3.74	2.74	0.13	0.07	0.12	1.07	0.1733	3.1467	0.1067
Os01g0762900_	Os01g0762900		Similar to UPA24	772	8.07	7.85	9.26	2.8	2.45	3.31	17.53	18.78	15.37	2.19	1.96	2.38	8.3933	2.8533	17.2267	2.1767
Os01g0772100_	Os01g0772100		Lateral organ boundaries; LOB domain containing protein	841	6.71	9.56	6.62	2.15	1.72	3.51	36.11	34.67	29.07	7.33	8.01	11.24	7.63	2.46	33.2833	8.86
Os01g0775750_	Os01g0775750		Hypothetical protein	888	1.59	1.5	2.51	0	0	0	2.67	2.58	2.04	0.63	0.37	0.41	1.8667	0	2.43	0.47
Os01g0777900_	Os01g0777900		Non-protein coding transcript	584	5.88	8.86	9.52	0.86	2.05	1.76	7.38	5.8	10.01	2.49	1.21	1.53	8.0867	1.5567	7.73	1.7433
Os01g0785900_	Os01g0785900		Zinc finger; C2H2-type domain containing protein	1576	2.55	3.08	3.41	0.64	1.43	0.94	4.51	5.6	2.73	1.44	1.15	1.05	3.0133	1.0033	4.28	1.2133
Os01g0838600_	Os01g0838600		Zinc finger; C2H2-like domain containing protein	998	13.73	11.13	12.46	3.67	2.16	3.3	10	14.61	10.97	4.15	5.18	4.94	12.44	3.0433	11.86	4.7567
Os01g0839900_	Os01g0839900		Thaumatin; pathogenesis-related family protein	1001	12.95	11.93	11.56	1.39	1.79	1.12	30.95	32.35	27.42	2.33	2.34	2.14	12.1467	1.4333	30.24	2.27
Os01g0852400_	Os01g0852400		Protein of unknown function DUF740 family protein	2059	1.07	1.37	1.31	0.57	0.36	0.63	1.04	2.2	1.81	0.28	0.14	0.29	1.25	0.52	1.6833	0.2367
Os01g0866200_	Os01g0866200		Similar to Histone H3	585	31.49	32.62	31.09	13.62	11.61	11.73	40.35	46.54	43.72	13.58	11.01	10.84	31.7333	12.32	43.5367	11.81
Os01g0875300_	Os01g0875300		Similar to Universal stress protein family protein	945	7.16	5.82	7.22	1.82	3.05	2.27	10.64	12.79	10.88	2.9	2.64	3.67	6.7333	2.38	11.4367	3.07
Os01g0896400_	Os01g0896400		Similar to JHL23J11.5 protein	807	4.07	5.06	5.83	0.52	0.58	0.62	7.37	11.54	8.16	1.07	1.2	2.05	4.9867	0.5733	9.0233	1.44
Os01g0899275_	Os01g0899275		Similar to ATP synthase F0 subunit 9	250	0	0	0	0	0	0	0	0	0	0	0	0	0	0	0	0
Os01g0899387_	Os01g0899387		Conserved hypothetical protein	242	19.74	7.24	12.73	3.05	4.87	3.43	30.05	9.65	19.18	7.55	12.47	3.33	13.2367	3.7833	19.6267	7.7833
Os01g0923200_	Os01g0923200		Similar to AT.I.24-6 protein (Fragment)	524	3.73	4.73	5.25	1.56	2.47	0.54	3.19	3.3	9.52	1.59	2.55	1.3	4.57	1.5233	5.3367	1.8133
Os01g0927500_	Os01g0927500		Serine/threonine protein kinase-related domain containing protein	2143	4.15	4.72	4.76	0.8	0.45	0.72	10.24	12.08	10.49	3.99	4	3.95	4.5433	0.6567	10.9367	3.98
Os01g0938400_	Os01g0938400		Conserved hypothetical protein	726	2.76	4.34	3.68	1.12	0.56	0.62	5.39	7.64	3.54	1.25	0.86	0.98	3.5933	0.7667	5.5233	1.03
Os01g0948133_	Os01g0948133		Non-protein coding transcript	681	0	0	0	0	0	0	0	0.33	0	0	0	0	0	0	0.11	0
Os01g0953500_	Os01g0953500		C2 calcium-dependent membrane targeting domain containing protein	1686	17.92	17.69	20.09	2.97	2.32	2.75	22.66	24.63	21.69	6.03	6.95	6.69	18.5667	2.68	22.9933	6.5567
Os01g0957100_	Os01g0957100		Protein kinase; core domain containing protein	3030	0.39	0.46	0.34	0.12	0.06	0.11	1.21	1.46	1.64	0.15	0.23	0.15	0.3967	0.0967	1.4367	0.1767
Os01g0958100_	Os01g0958100		Similar to chloroplast SRP receptor cpFtsY precursor	1342	4.35	3.56	3.65	1.46	1.17	1.65	2.3	3.35	4.44	1.65	1.04	1.79	3.8533	1.4267	3.3633	1.4933
Os02g0104500_	Os02g0104500		MYB-like domain containing protein	1867	7.33	7.85	8.83	2.58	2.99	2.53	7.72	9.71	8.1	2.89	2.81	2.86	8.0033	2.7	8.51	2.8533
Os02g0105900_	Os02g0105900		Similar to 40S ribosomal protein S4	1016	119.2	118.84	131.16	64.03	65.66	64.22	188.51	215.01	185.74	81.69	83.26	86.47	123.0667	64.6367	196.42	83.8067
Os02g0106300_	Os02g0106300		Pentatricopeptide repeat domain containing protein	2993	0.57	0.63	1.39	0.67	0.23	0.57	2.06	1.32	2.21	0.95	0.35	0.45	0.8633	0.49	1.8633	0.5833
Os02g0130600_	Os02g0130600		Conserved hypothetical protein	1617	206.06	202.37	218	44.03	44.87	40.65	273.35	334.13	285.19	124.57	120	120.92	208.81	43.1833	297.5567	121.83
Os02g0131400_	Os02g0131400		Beta-D-glucan exohydrolase; isoenzyme ExoII (EC 3.2.1.58)	2004	2.49	2.85	2.31	0.23	0.25	0.45	3.24	3.34	3	0.95	0.6	1.26	2.55	0.31	3.1933	0.9367
Os02g0165500_	Os02g0165500		Conserved hypothetical protein	1735	1.38	2.48	1.13	0.27	0.11	0.07	2.38	2.92	3.34	0.27	0.42	0.14	1.6633	0.15	2.88	0.2767
Os02g0170000_	Os02g0170000		Conserved hypothetical protein	1557	1.52	1.14	1.49	0.33	0.37	0.52	2.85	1.3	1.96	0.67	0.57	0.71	1.3833	0.4067	2.0367	0.65
Os02g0187000_	Os02g0187000		Similar to Cytochrome P450 CYP71K14	1038	19.04	22.53	18.87	2.22	2.41	2.04	38.43	35.39	30.34	18.21	12.13	11.71	20.1467	2.2233	34.72	14.0167
Os02g0197750_	Os02g0197750		B3 domain-containing protein LOC_Os02g10420	333	6.13	6.27	3.74	0	2.13	2.1	17.44	3.91	10.44	2.46	4.57	2.63	5.38	1.41	10.5967	3.22
Os02g0226600_	Os02g0226600		Homeodomain-related domain containing protein	2148	0.31	0.45	0.41	0.1	0.23	0.04	1.35	0.79	0.51	0.19	0.11	0.11	0.39	0.1233	0.8833	0.1367
Os02g0285700_	Os02g0285700		Similar to predicted protein	4096	0.07	0.03	0.03	0.05	0	0.01	0.03	0.01	0.04	0	0	0.01	0.0433	0.02	0.0267	0.0033
Os02g0314400_	Os02g0314400		Non-protein coding transcript	1981	2.6	2.35	1.98	0.22	0.1	0.41	4.37	4.99	2.54	0.17	0.42	0.6	2.31	0.2433	3.9667	0.3967
Os02g0321600_	Os02g0321600		Conserved hypothetical protein	800	2.3	2.79	2.8	0.44	0.1	0.54	4.51	4.37	6.07	0.45	1.03	0.66	2.63	0.36	4.9833	0.7133
Os02g0493087_	Os02g0493087		Hypothetical protein	1517	0	0	0	0	0	0	0	0	0	0	0	0	0	0	0	0
Os02g0504800_	Os02g0504800		Similar to Delta-9 stearoyl-acyl carrier protein desaturase (EC 1.14.99.6) (Fragment)	1240	19.67	22.85	21.54	6.92	7.2	12.05	36.85	41.47	36.87	13.57	9.48	13.24	21.3533	8.7233	38.3967	12.0967
Os02g0507600_	Os02g0507600		Conserved hypothetical protein	1255	4.15	3.19	6.27	2.15	2.04	1.28	4.83	7.73	5.9	2.15	2.59	2.6	4.5367	1.8233	6.1533	2.4467
Os02g0508100_	Os02g0508100		Similar to OSIGBa0075F02.3 protein	536	19.53	19.52	23.37	5.67	5.66	6.34	32.9	35.77	34.06	10.36	9.11	8.89	20.8067	5.89	34.2433	9.4533
Os02g0509500_	Os02g0509500		Protein of unknown function DUF3339 domain containing protein	492	36.43	38.77	40.64	14.86	17.96	17.57	29.39	46.41	36.83	16.31	14.15	12.51	38.6133	16.7967	37.5433	14.3233
Os02g0526700_	Os02g0526700		Conserved hypothetical protein	1353	2.09	3.87	1.98	0.58	0.54	0.54	6.1	4.5	3.51	0.64	0.33	0.38	2.6467	0.5533	4.7033	0.45
Os02g0535300_	Os02g0535300		Hypothetical conserved gene	822	10.71	11.43	9.82	1.11	2.34	1.55	54.65	42.91	34.5	4.7	5.57	3.99	10.6533	1.6667	44.02	4.7533
Os02g0554100_	Os02g0554100		Similar to UVB-resistance protein UVR8	1691	1.61	1.96	2.06	0.34	0.41	0.41	3.28	4.65	3.99	1.4	1.05	0.87	1.8767	0.3867	3.9733	1.1067
Os02g0566300_	Os02g0566300		Conserved hypothetical protein	3083	0.8	0.5	0.36	0.03	0.09	0.14	0.48	1.71	2.05	0.47	0.24	0.15	0.5533	0.0867	1.4133	0.2867
Os02g0574500_	Os02g0574500		General substrate transporter domain containing protein	1745	2.91	1.88	2.52	0.98	1.31	0.83	6.28	10.3	7.22	3.33	2.82	2.27	2.4367	1.04	7.9333	2.8067
Os02g0584700_	Os02g0584700		Heavy metal transport/detoxification protein domain containing protein	642	1.86	2.74	4.57	0.62	0.81	1	8.9	5.51	7.53	1	1.17	2.23	3.0567	0.81	7.3133	1.4667
Os02g0590400_	Os02g0590400		Lecithin:cholesterol acyltransferase family protein	1628	0.3	0.44	0.37	0.07	0.47	0.12	2.04	2.06	1.23	0.32	0.12	0.21	0.37	0.22	1.7767	0.2167
Os02g0600200_	Os02g0600200		IQ calmodulin-binding region domain containing protein	1251	7.22	7.24	11.67	1.79	2.73	2	5.16	6.85	5.38	2.64	1.45	1.16	8.71	2.1733	5.7967	1.75
Os02g0613900_	Os02g0613900		Similar to Adenine phosphoribosyltransferase 2 (EC 2.4.2.7) (APRT)	1064	67.81	64.94	80.03	16.14	17.77	16.65	109.74	131.23	117.95	37.27	34.36	36.76	70.9267	16.8533	119.64	36.13
Os02g0614732_	Os02g0614732		Hypothetical gene	2173	1.32	1.44	0.48	0.17	0.23	0.42	2.48	2.1	1.67	0.92	0.54	0.54	1.08	0.2733	2.0833	0.6667
Os02g0621400_	Os02g0621400		Hypothetical protein	650	30.24	28.99	32.76	7.12	6.88	9.47	53.36	46.59	45.01	15.02	14.23	12.6	30.6633	7.8233	48.32	13.95
Os02g0637200_	Os02g0637200		Conserved hypothetical protein	640	8.55	11.4	10.44	3.71	5.42	4.16	13.28	16.35	18.16	4.54	3.65	5.53	10.13	4.43	15.93	4.5733
Os02g0640800_	Os02g0640800		Similar to Carbonyl reductase 1	1102	7.46	6.62	7.16	2.79	1.89	1.57	11.78	11.04	11.38	2.81	4.07	3.26	7.08	2.0833	11.4	3.38
Os02g0653000_	Os02g0653000		Non-protein coding transcript	404	32.04	40.55	35.11	16.9	11.64	13.37	96.7	94.39	86.08	27.63	21.96	30.74	35.9	13.97	92.39	26.7767
Os02g0653400_	Os02g0653400		Similar to OSIGBa0101C23.8 protein	1563	20.41	26.92	21.16	0.27	0.56	0.72	42.73	52.19	41.5	13.22	15.78	13.52	22.83	0.5167	45.4733	14.1733
Os02g0666500_	Os02g0666500		Similar to Cytochrome P450	2117	5.32	7.98	6.99	2.43	2.56	2.92	8.53	9.5	9.59	1.68	2.13	2.2	6.7633	2.6367	9.2067	2.0033
Os02g0684400_	Os02g0684400		Similar to OXS	764	5.12	6.05	3.95	2.27	1.56	2.59	7.76	8.11	6.58	2.9	3.19	3.12	5.04	2.14	7.4833	3.07
Os02g0684500_	Os02g0684500		Similar to Histone H4	515	17.19	16.38	18.84	3.8	4.34	4.45	23.86	26.09	23.78	3.49	3.99	4.22	17.47	4.1967	24.5767	3.9
Os02g0699466_	Os02g0699466		Conserved hypothetical protein	546	0.3	0.62	0	0	0.03	0.94	4.83	0	0	1.18	1.37	0.64	0.3067	0.3233	1.61	1.0633
Os02g0717200_	Os02g0717200		Similar to predicted protein	409	2.54	1.03	5.53	0.32	0.63	0.06	1.22	2.34	5.9	0.32	0.67	0.2	3.0333	0.3367	3.1533	0.3967
Os02g0720200_	Os02g0720200		Similar to 65kD microtubule associated protein	2298	1.79	2.15	2.33	0.58	0.85	0.94	2.25	3.47	1.8	0.92	0.79	1.1	2.09	0.79	2.5067	0.9367
Os02g0728401_	Os02g0728401		Hypothetical gene	1309	1.88	2.08	2.19	2.13	1.73	2.46	1.36	4.41	2.81	2.18	2.41	2.51	2.05	2.1067	2.86	2.3667
Os02g0731500_	Os02g0731500		Similar to cDNA; clone: J065098J18; full insert sequence	989	10.44	10.65	10.92	2.84	1.91	2.01	17.13	17.85	19.48	5.35	5.76	5.44	10.67	2.2533	18.1533	5.5167
Os02g0741800_	Os02g0741800		Similar to Permease 1	2123	8.36	8.74	8.44	2.54	1.86	2.33	15.3	19.12	12.79	5.62	4.78	4.32	8.5133	2.2433	15.7367	4.9067
Os02g0744000_	Os02g0744000		Similar to NDF6 (NDH DEPENDENT FLOW 6)	930	2.03	1.79	2.52	0.58	0.79	0.44	3.08	2.94	1.71	0.81	0.37	0.38	2.1133	0.6033	2.5767	0.52
Os02g0747500_	Os02g0747500		Similar to HVA22-like protein e (AtHVA22e)	931	18	16.51	17.99	6.54	6.47	8.02	21.08	20.62	18.44	5.42	8.94	7.53	17.5	7.01	20.0467	7.2967
Os02g0752200_	Os02g0752200		Similar to Beta-D-xylosidase	2628	12.26	12.34	13.18	4.94	4.93	4.55	17.26	21.56	16.55	6.86	6.64	5.2	12.5933	4.8067	18.4567	6.2333
Os02g0756100_	Os02g0756100		Conserved hypothetical protein	1170	1.57	3.05	2.6	0.32	0.88	0.27	3.87	4.04	3.4	0.6	0.45	0.97	2.4067	0.49	3.77	0.6733
Os02g0771666_	Os02g0771666		Hypothetical gene	984	6.61	19.68	11.08	5.71	6.27	15.42	25.18	0	0	0	0	0	12.4567	9.1333	8.3933	0
Os02g0772600_	Os02g0772600		Hypothetical conserved gene	908	1.31	0.94	1.36	0.18	0.08	0	1.83	1.32	2.85	0.19	0.29	0	1.2033	0.0867	2	0.16
Os02g0781400_	Os02g0781400		Similar to 20 kDa chaperonin; chloroplast precursor (Protein Cpn21) (Chloroplast protein Cpn10) (Chloroplast chaperonin 10) (Ch-CPN10)	1110	2.98	2.44	2.97	1.2	0.93	0.9	3.05	4.38	2.46	1.54	1.26	1.24	2.7967	1.01	3.2967	1.3467
Os02g0791300_	Os02g0791300		Hypothetical conserved gene	1530	2.03	2.1	3.52	1.81	1.51	1.06	2.69	2.58	5.09	1.28	1.53	1.03	2.55	1.46	3.4533	1.28
Os02g0804933_	Os02g0804933		Non-protein coding transcript	2851	1.47	2.35	3.43	2.11	2.47	1.71	5.5	5.74	3.55	1.86	3.05	2.76	2.4167	2.0967	4.93	2.5567
Os02g0830700_	Os02g0830700		Leucine-rich repeat; N-terminal domain containing protein	1856	4.36	4.12	4.85	0.74	1.05	0.83	7.07	5.95	6.54	0.72	0.98	1.05	4.4433	0.8733	6.52	0.9167
Os02g0834300_	Os02g0834300		Beta tubulin; autoregulation binding site domain containing protein	876	3.3	3.65	4.23	0.7	1.8	1.26	5.53	6.37	4.04	1.43	1.56	0.66	3.7267	1.2533	5.3133	1.2167
Os03g0108500_	Os03g0108500		Similar to 4;4-dimethyl-sterol C4-methyl-oxidase (Fragment)	1276	6.07	5.51	5.17	0.38	0.74	0.68	4.35	5.3	4.46	0.89	0.78	1.72	5.5833	0.6	4.7033	1.13
Os03g0110500_	Os03g0110500		KIP1-like domain containing protein	1579	2.71	3.48	2.91	0.52	0.82	0.34	4.61	5.27	5.21	0.65	0.16	0.55	3.0333	0.56	5.03	0.4533
Os03g0117300_	Os03g0117300		Beta-glucanase family protein	1122	2.69	3.21	2.55	0.62	0.93	0.68	3.42	3.34	3.58	0.69	1.43	1.2	2.8167	0.7433	3.4467	1.1067
Os03g0120000_	Os03g0120000		Conserved hypothetical protein	2310	2.36	1.69	0.93	0.06	0.05	0.12	5.2	2.99	2.2	0.21	0	0.53	1.66	0.0767	3.4633	0.2467
Os03g0127700_	Os03g0127700		Serine/threonine protein kinase-related domain containing protein	2993	1.74	1.6	1.78	0.43	0.62	0.63	2.4	2.39	2.75	0.72	1.06	0.69	1.7067	0.56	2.5133	0.8233
Os03g0137600_	Os03g0137600		Conserved hypothetical protein	1129	7.24	8.34	6.59	2.53	3.14	2.5	11.38	14.57	11.37	5.48	4.28	4.25	7.39	2.7233	12.44	4.67
Os03g0143900_	Os03g0143900		Plant disease resistance response protein family protein	828	2.74	5.14	3.53	0.42	1.39	2.9	9.57	5.43	5.5	2.67	2.94	2.96	3.8033	1.57	6.8333	2.8567
Os03g0161600_	Os03g0161600		Similar to EPIDERMAL PATTERNING FACTOR-like protein 4	1063	1.97	1.97	2.67	0.3	0.46	0.24	2.65	2.93	2.12	0.12	0.38	0.58	2.2033	0.3333	2.5667	0.36
Os03g0164300_	Os03g0164300		Conserved hypothetical protein	904	8.16	7.65	6.43	1.36	1.81	2.15	9.47	9.4	8.39	1.72	1.7	2.2	7.4133	1.7733	9.0867	1.8733
Os03g0169900_	Os03g0169900		Pathogenic type III effector avirulence factor Avr cleavage site domain containing protein	596	12.02	14.49	17.56	6.95	3.91	9.42	16.24	21.1	17.36	7.8	4.44	7.89	14.69	6.76	18.2333	6.71
Os03g0184500_	Os03g0184500		Transcriptional factor B3 family protein	1171	2.58	2.66	4.54	1.67	0.59	0.65	4.14	4.45	3.82	1.41	0.9	1.51	3.26	0.97	4.1367	1.2733
Os03g0192550_	Os03g0192550		Hypothetical gene	815	1.85	1.12	2.55	0.27	0.43	0.54	2.39	4.73	5.52	1.42	1.89	1.81	1.84	0.4133	4.2133	1.7067
Os03g0192750_	Os03g0192750		Hypothetical gene	915	0	0.55	0	0	0.22	0	0	0	0	0.09	0	0	0.1833	0.0733	0	0.03
Os03g0194300_	Os03g0194300		Uncharacterised conserved protein UCP037471 domain containing protein	1781	0.99	0.63	1.1	0.1	0.21	0.49	2.58	3.92	3.28	1.35	0.96	0.75	0.9067	0.2667	3.26	1.02
Os03g0201500_	Os03g0201500		Glycoside hydrolase; family 10 protein	2317	1.53	1.12	1.44	0.21	0.13	0.31	1.48	1.49	1.13	0.47	0.43	0.51	1.3633	0.2167	1.3667	0.47
Os03g0209500_	Os03g0209500		Zinc finger; DHHC-type domain containing protein	2424	2.21	2.3	1.67	0.53	0.38	0.43	2.61	2.86	2.26	0.57	0.7	0.54	2.06	0.4467	2.5767	0.6033
Os03g0210050_	Os03g0210050		Non-protein coding transcript	372	0	0	0	0	0	0	0	0	0	0	0	0	0	0	0	0
Os03g0212300_	Os03g0212300		Transcriptional factor B3 family protein	1373	30.71	40.07	36.3	8.78	9.05	9.11	51.52	51.28	46.99	8.49	7.47	7.4	35.6933	8.98	49.93	7.7867
Os03g0219100_	Os03g0219100		Cellular retinaldehyde-binding/triple function; C-terminal domain containing protein	1693	2.16	2.66	1.99	0.68	0.53	0.31	3.58	2.23	3.6	0.82	0.72	1.25	2.27	0.5067	3.1367	0.93
Os03g0221500_	Os03g0221500		Glycoside hydrolase; family 17 protein	1838	4.65	4.93	4.42	1.27	1.78	1.54	8.88	8.02	7.88	2.74	2.19	2.27	4.6667	1.53	8.26	2.4
Os03g0223100_	Os03g0223100		Cytochrome P450 family protein	2009	1.1	0.95	0.96	0.45	0.31	0.25	1.28	1.53	1.38	0.63	0.56	0.6	1.0033	0.3367	1.3967	0.5967
Os03g0227900_	Os03g0227900		Serine/threonine protein kinase domain containing protein	1573	0.45	0.38	0.64	0.11	0.08	0	1.02	2.47	0.81	0.08	0.08	0	0.49	0.0633	1.4333	0.0533
Os03g0228200_	Os03g0228200		Conserved hypothetical protein	1315	0.45	0.33	0.58	0	0	0	0.68	1.8	1.1	0.05	0.29	0.1	0.4533	0	1.1933	0.1467
Os03g0229500_	Os03g0229500		Similar to MATE efflux family protein; expressed	1980	0.34	0.35	0.52	0	0.03	0	0.33	0.65	0.29	0.12	0.03	0.15	0.4033	0.01	0.4233	0.1
Os03g0233750_	Os03g0233750		Hypothetical gene	1172	0.87	0.49	1.24	0.35	0.5	0.55	0.94	0.66	0.61	0.75	0.75	0.64	0.8667	0.4667	0.7367	0.7133
Os03g0234350_	Os03g0234350		Non-protein coding transcript	376	0	0	0	0	0	0.38	0	0	0	0	0	0	0	0.1267	0	0
Os03g0249100_	Os03g0249100		Conserved hypothetical protein	1795	3	4.05	2.76	0.96	0.95	1.03	2.9	2.71	2.49	0.49	0.54	0.51	3.27	0.98	2.7	0.5133
Os03g0250400_	Os03g0250400		Plant lipid transfer protein/seed storage/trypsin-alpha amylase inhibitor domain containing protein	703	9.6	6.51	8.68	0.32	1.17	1.09	18.95	33.85	23.07	3.27	3.83	4.33	8.2633	0.86	25.29	3.81
Os03g0258900_	Os03g0258900		Galactose oxidase; beta-propeller domain containing protein	1882	18.42	20.28	20.92	4.22	2.65	3.67	27.57	30.57	27.89	10.76	9.01	11.23	19.8733	3.5133	28.6767	10.3333
Os03g0274400_	Os03g0274400		Similar to GRF zinc finger family protein; expressed	849	5.92	4.39	7.36	1.87	2.05	1.48	5.6	5.16	5.5	1.91	1.89	1.47	5.89	1.8	5.42	1.7567
Os03g0278366_	Os03g0278366		Hypothetical conserved gene	3153	0.79	0.67	0.96	0.81	0.64	0.89	0.16	0.55	0.27	0.46	0.68	0.54	0.8067	0.78	0.3267	0.56
Os03g0279200_	Os03g0279200		Similar to Histone H2A	753	31.54	29.33	33.71	9.18	7.5	6.31	30.84	31.69	28.82	5.71	5.04	7.74	31.5267	7.6633	30.45	6.1633
Os03g0284400_	Os03g0284400		Similar to Ribosomal protein L10-like	1089	4.32	4.77	4.7	2.22	1.6	1.53	3.98	5.75	5.17	1.85	1.79	1.99	4.5967	1.7833	4.9667	1.8767
Os03g0295600_	Os03g0295600		Serine/threonine protein kinase domain containing protein	2378	6.88	8.37	8.73	2.93	3.15	3.56	9.34	10.24	8.96	3.78	3.82	2.87	7.9933	3.2133	9.5133	3.49
Os03g0298300_	Os03g0298300		Uncharacterised protein family UPF0497; trans-membrane plant domain containing protein	1215	8.71	9.21	9.08	2.28	2.13	2.35	11.4	17.77	9.85	3.45	4.1	4.08	9	2.2533	13.0067	3.8767
Os03g0302500_	Os03g0302500		Protein of unknown function DUF3511 domain containing protein	666	21.58	20.76	20.93	8.67	9.04	7.82	32.19	38.44	35.16	13.43	11.19	11.87	21.09	8.51	35.2633	12.1633
Os03g0304800_	Os03g0304800		Lg106-like family protein	627	10.07	7.51	10.21	0.77	1.54	1.57	16.61	25.04	16.75	5.08	4.17	5.17	9.2633	1.2933	19.4667	4.8067
Os03g0308600_	Os03g0308600		Conserved hypothetical protein	959	6.89	8.11	7.21	1.86	1.61	3.07	10.32	8.14	4.76	2.49	2.11	1.76	7.4033	2.18	7.74	2.12
Os03g0308700_	Os03g0308700		Conserved hypothetical protein	1305	3.53	4.32	3.96	0.81	0.9	1.41	8.96	9.69	6.87	3.18	2.72	2.86	3.9367	1.04	8.5067	2.92
Os03g0323950_	Os03g0323950		Non-protein coding transcript	759	0.94	0.2	1.42	0	0.42	0.19	2.16	2.82	2.28	0	0.3	0	0.8533	0.2033	2.42	0.1
Os03g0327600_	Os03g0327600		Ricin B-related lectin domain containing protein	1763	47.77	53.62	57.89	14.01	13.51	12.37	50.13	54.28	48.53	17.6	19.19	21.33	53.0933	13.2967	50.98	19.3733
Os03g0335500_	Os03g0335500		Protein kinase; core domain containing protein	3543	3.3	3.58	3.5	1.29	1.7	1.11	5.11	5.73	5.56	1.27	1.53	1.68	3.46	1.3667	5.4667	1.4933
Os03g0337550_	Os03g0337550		Hypothetical protein	1092	7.46	6.37	5.13	2.24	0.73	3.67	16.4	11.96	9.37	4.06	2.53	3.72	6.32	2.2133	12.5767	3.4367
Os03g0339700_	Os03g0339700		Protein of unknown function DUF827; plant family protein	1942	2.96	2.42	2.66	1.26	0.64	1.05	4.19	5.46	4.11	1.49	1.08	1.58	2.68	0.9833	4.5867	1.3833
Os03g0341600_	Os03g0341600		Pollen Ole e 1 allergen/extensin domain containing protein	738	0.86	2.22	2.25	0	0	0.2	7.23	6.82	3.45	0.51	0.1	0	1.7767	0.0667	5.8333	0.2033
Os03g0370400_	Os03g0370400		Protein of unknown function DUF679 family protein	950	2.43	2.49	1.9	0.77	0.46	0.63	1.24	3.54	3.63	1.14	0.81	0.82	2.2733	0.62	2.8033	0.9233
Os03g0375601_	Os03g0375601		Hypothetical gene	817	0	0	0	0	0	0	0	0	0	0	0	0	0	0	0	0
Os03g0405500_	Os03g0405500		Similar to PDI-like protein	2056	8.2	9.1	11.13	3.53	3.12	3.62	11.09	12.26	13	4.31	4.03	4.99	9.4767	3.4233	12.1167	4.4433
Os03g0574600_	Os03g0574600		Conserved hypothetical protein	521	2.86	2.93	2.53	0.65	0.28	0.53	2.69	2.7	1.92	0.18	0.18	0.37	2.7733	0.4867	2.4367	0.2433
Os03g0582800_	Os03g0582800		Conserved hypothetical protein	1351	2.43	2.42	1.27	0.49	0.74	0.94	3.15	3.53	1.99	1.01	0.99	0.95	2.04	0.7233	2.89	0.9833
Os03g0607200_	Os03g0607200		Gibberellin regulated protein family protein	772	30.47	29.9	36.71	11	11.64	10.39	53.16	69.22	57.92	14.08	15.62	16.56	32.36	11.01	60.1	15.42
Os03g0651950_	Os03g0651950		Hypothetical protein	2013	1.04	1.23	0.7	0.11	0.03	0.31	1.92	1.46	0.64	0.06	0.36	0.09	0.99	0.15	1.34	0.17
Os03g0663700_	Os03g0663700		Similar to Endonuclease/Exonuclease/phosphatase family protein; expressed	2937	2.19	1.43	2.4	0.59	0.7	0.7	2.16	2.28	2.07	0.8	1.08	0.5	2.0067	0.6633	2.17	0.7933
Os03g0690700_	Os03g0690700		Conserved hypothetical protein	342	0	0	0	0	0	0	0	0	0	0	0	0	0	0	0	0
Os03g0722500_	Os03g0722500		Glycoside hydrolase; family 17 protein	1805	15.53	23.59	19.45	7.14	6.75	8.91	56.83	60.48	46.54	18.49	13.16	18.09	19.5233	7.6	54.6167	16.58
Os03g0749500_	Os03g0749500		Similar to Exo-beta-glucanase	2424	12.17	12.45	12.53	4.08	4	5.92	15.84	17.93	14.91	5.87	4.66	4.67	12.3833	4.6667	16.2267	5.0667
Os03g0749650_	Os03g0749650		Hypothetical protein	1885	0.18	0.09	0.05	0.09	0	0.04	0	0.02	0.04	0	0	0	0.1067	0.0433	0.02	0
Os03g0756300_	Os03g0756300		X8 domain containing protein	819	18.01	14.62	17.42	1.11	1.88	1.91	27.73	25.56	26.1	2.01	3.25	1.64	16.6833	1.6333	26.4633	2.3
Os03g0761000_	Os03g0761000		SWIB/MDM2 domain containing protein	786	8.07	9.68	11.18	3.18	3.98	4.69	15.77	17.33	14.68	5.93	4.79	7.92	9.6433	3.95	15.9267	6.2133
Os03g0768450_	Os03g0768450		Hypothetical conserved gene	386	0.35	0	0.36	0	0	0	0.33	0.34	1.04	0	0.34	0	0.2367	0	0.57	0.1133
Os03g0769450_	Os03g0769450		Non-protein coding transcript	1899	0	0	0.14	0	0	0	0.17	0.17	0	0	0	0	0.0467	0	0.1133	0
Os03g0782300_	Os03g0782300		Conserved hypothetical protein	1146	1725.83	1516.57	1941.77	223.01	208.47	175.92	2355.09	3286.12	2770.57	1024.98	1093.62	1090.84	1728.0567	202.4667	2803.9267	1069.8133
Os03g0782350_	Os03g0782350		Hypothetical gene	902	4914.35	5600.62	5225.07	742.26	709.7	796.74	6224.08	6041.57	5376.82	1875.26	1687.57	1769.44	5246.68	749.5667	5880.8233	1777.4233
Os03g0798000_	Os03g0798000		Similar to Aldehyde oxidase-2	2897	0.02	0	0	0	0.06	0.02	0.06	0	0	0	0	0	0.0067	0.0267	0.02	0
Os03g0803066_	Os03g0803066		Non-protein coding transcript	283	27.13	35.88	28.85	0	0	0	92.91	57.5	46.68	4.33	9.86	7.17	30.62	0	65.6967	7.12
Os03g0803100_	Os03g0803100		Unknow protein	411	16.42	27.93	24.12	5.13	6.95	4.24	30.63	51.28	34.69	5.16	2.66	4.15	22.8233	5.44	38.8667	3.99
Os03g0819400_	Os03g0819400		Heavy metal transport/detoxification protein domain containing protein	1073	2.2	2.51	2.43	1.13	0.46	0.36	4.99	6.31	5.37	0.79	0.76	1.14	2.38	0.65	5.5567	0.8967
Os03g0821250_	Os03g0821250		Conserved hypothetical protein	787	2.75	2.96	3.57	0.41	0.56	0.67	1.69	3.61	3.86	0.23	0.1	0.38	3.0933	0.5467	3.0533	0.2367
Os03g0825600_	Os03g0825600		Hypothetical conserved gene	1675	2.57	3.27	2.61	0.76	1.58	1.65	6.29	4.35	3.01	2.15	1.68	1.87	2.8167	1.33	4.55	1.9
Os03g0845600_	Os03g0845600		Glycoside hydrolase; family 17 protein	1631	0.86	0.62	0.53	0.04	0.08	0.32	1.05	2.05	1.02	0.37	0.3	0.49	0.67	0.1467	1.3733	0.3867
Os04g0106500_	Os04g0106500		Similar to B0616E02-H0507E05.9 protein	1848	0.71	0.51	0.6	0.06	0.2	0.15	1.47	1.51	0.57	0.28	0.2	0.13	0.6067	0.1367	1.1833	0.2033
Os04g0167800_	Os04g0167800		Similar to Chalcone reductase homologue (Fragment)	1181	2.01	2.15	1.68	0.21	0.17	0.21	6.7	4.91	5.04	1.94	1.12	2.08	1.9467	0.1967	5.55	1.7133
Os04g0172100_	Os04g0172100		Conserved hypothetical protein	1584	6.82	11.51	9.7	4.12	3.46	2.98	9.12	6.93	12.35	6.74	2.19	2.68	9.3433	3.52	9.4667	3.87
Os04g0192350_	Os04g0192350		Similar to H0124E07.4 protein	775	15.6	21.07	23.86	6.11	8.05	6.96	20.18	28.72	24.96	7.93	6.83	8.34	20.1767	7.04	24.62	7.7
Os04g0225100_	Os04g0225100		3'-5' exonuclease domain containing protein	841	3.13	3.19	4.29	0.99	1.47	1.42	5.67	6.29	5.94	2.7	2.18	2.46	3.5367	1.2933	5.9667	2.4467
Os04g0320000_	Os04g0320000		Similar to H0107B07.3 protein	1176	1.23	1.93	1.69	0.5	0.46	0.3	1.64	2.77	1.91	0.47	0.35	0	1.6167	0.42	2.1067	0.2733
Os04g0343050_	Os04g0343050		Similar to Cytochrome c oxidase subunit 2	482	0.93	0.78	1.67	0.79	0	0	0	0	0	0	0.44	0	1.1267	0.2633	0	0.1467
Os04g0403600_	Os04g0403600		Conserved hypothetical protein	314	5.68	14.72	6.36	2.79	0	2.67	14.3	2.18	6.84	0.08	1.84	2.16	8.92	1.82	7.7733	1.36
Os04g0407900_	Os04g0407900		Similar to Cytochrom P450-like protein	1698	24.13	25.94	26.95	6.55	8.4	9.56	40.38	41.45	34.56	10.59	9.89	10.51	25.6733	8.17	38.7967	10.33
Os04g0410200_	Os04g0410200		Similar to H0321H01.14 protein	1512	0.08	0	0	0.3	0.2	0.09	1.78	1.64	0	0	0	0	0.0267	0.1967	1.14	0
Os04g0418800_	Os04g0418800		Similar to Hydroxyproline-rich glycoprotein	1796	53.95	54.22	53.3	9	10.23	10.33	104.13	126.02	116.22	17.9	18.15	18.55	53.8233	9.8533	115.4567	18.2
Os04g0419600_	Os04g0419600		Histone H3	1465	1.64	1.99	1.43	0.53	0.53	0.57	2.18	1.76	1.71	0.37	0.47	0.56	1.6867	0.5433	1.8833	0.4667
Os04g0435200_	Os04g0435200		Hypothetical protein	1637	0.21	1	1.97	0.71	0.55	0.66	4.66	4.62	1.92	0.97	1.13	1.72	1.06	0.64	3.7333	1.2733
Os04g0443900_	Os04g0443900		Similar to RuBisCO large subunit-binding protein subunit beta; chloroplastic	2338	0.54	0.48	0.7	0.07	0.29	0.05	0.63	1.7	0.87	0.24	0.08	0.15	0.5733	0.1367	1.0667	0.1567
Os04g0445700_	Os04g0445700		Similar to OSIGBa0140O07.8 protein	1906	48.61	47.78	51.85	12.39	12.2	13.26	64.44	87.55	70.74	22.92	24.37	27.35	49.4133	12.6167	74.2433	24.88
Os04g0454200_	Os04g0454200		Similar to Monosaccharide transporter 1	1842	18.92	18.73	17.7	3.94	2.79	3.45	33.02	32.35	27.36	12.55	13.39	11.77	18.45	3.3933	30.91	12.57
Os04g0465600_	Os04g0465600		Bet v I allergen family protein	757	85.52	81.85	93.06	12.18	9.25	14.19	158.71	177.39	171.32	24.17	25.56	24.48	86.81	11.8733	169.14	24.7367
Os04g0473150_	Os04g0473150		Similar to photosystem II protein D1	442	7.79	3.42	7.63	0.24	1.35	0.76	1.46	4.55	3.16	0.99	1.3	0.52	6.28	0.7833	3.0567	0.9367
Os04g0480600_	Os04g0480600		Similar to Cytochrome P450 71A1 (EC 1.14.-.-) (CYPLXXIA1) (ARP-2)	846	2.35	2.83	3.05	0.74	0.08	0.46	8.46	11.23	5.99	4.35	2.16	2.7	2.7433	0.4267	8.56	3.07
Os04g0481050_	Os04g0481050		Hypothetical gene	2877	0	0	0	0	0	0	0	0	0.23	0	0	0	0	0	0.0767	0
Os04g0490300_	Os04g0490300		Similar to protein binding protein	672	4.5	4.5	6.05	0.6	0.17	1.19	8.25	7.21	5.84	0.96	1.84	1.28	5.0167	0.6533	7.1	1.36
Os04g0495400_	Os04g0495400		DOMON domain containing protein	1864	1.9	0.97	1.57	1.96	1.71	1.9	1.23	1.36	1.79	2.1	1.88	1.95	1.48	1.8567	1.46	1.9767
Os04g0496300_	Os04g0496300		Similar to H0306B06.4 protein	914	6.87	6.81	8.08	2.43	2.02	4.91	8.38	11.09	9.8	3.16	3.88	5.4	7.2533	3.12	9.7567	4.1467
Os04g0497300_	Os04g0497300		Similar to Atozi1 (Fragment)	566	54.85	58.82	61.75	2.68	5.16	4.26	80.16	82.5	86.08	27.7	27.75	21.97	58.4733	4.0333	82.9133	25.8067
Os04g0505200_	Os04g0505200		Similar to Protein binding protein	1666	2.41	3.11	2.67	0.67	0.61	0.45	3.65	6.92	5.19	0.26	0.33	1.02	2.73	0.5767	5.2533	0.5367
Os04g0509800_	Os04g0509800		Conserved hypothetical protein	650	4.59	3.3	4.81	2.05	2.41	2.58	7.73	12.23	7.18	2.34	3.08	2.06	4.2333	2.3467	9.0467	2.4933
Os04g0517000_	Os04g0517000		Similar to OSIGBa0145M07.3 protein	923	6.7	9.09	7.07	1.67	1.51	1.39	8.42	13.61	9.1	1.19	0.84	0.77	7.62	1.5233	10.3767	0.9333
Os04g0532400_	Os04g0532400		Similar to OSIGBa0125M19.13 protein	1160	2.56	1.86	1.57	0.32	0.47	0.14	7.68	12.2	10.73	0	0.11	0.35	1.9967	0.31	10.2033	0.1533
Os04g0538100_	Os04g0538100		Elongation factor G; III and V domain containing protein	1373	4.58	5.37	4.68	2.5	3.13	3.26	3.46	5.98	6.69	3.97	2.92	4.24	4.8767	2.9633	5.3767	3.71
Os04g0562800_	Os04g0562800		Similar to H0211B05.8 protein	1647	20.15	20.69	22.46	23.68	23.61	20.64	15.75	20.84	21.56	25.36	26.62	26.56	21.1	22.6433	19.3833	26.18
Os04g0569900_	Os04g0569900		IQ calmodulin-binding region domain containing protein	1794	14.77	15.13	16.08	7.56	4.66	6.99	35.1	33.77	27.69	8.58	8.6	9.28	15.3267	6.4033	32.1867	8.82
Os04g0578300_	Os04g0578300		Similar to H0404F02.10 protein	857	29.12	27.95	30.72	11.98	14.28	9.84	72.48	81.83	74.79	21.84	19.08	20.69	29.2633	12.0333	76.3667	20.5367
Os04g0580866_	Os04g0580866		Hypothetical conserved gene	519	2.77	4.17	2.23	0.58	0.98	1.6	6.62	2.23	2.59	2.46	0.82	0.82	3.0567	1.0533	3.8133	1.3667
Os04g0583200_	Os04g0583200		Conserved hypothetical protein	963	2.41	3.91	2.57	0.48	0.68	0.62	1.87	6.52	3.17	0.63	1.61	0.77	2.9633	0.5933	3.8533	1.0033
Os04g0616900_	Os04g0616900		Similar to H0525G02.14 protein	1577	11.07	10.3	10.26	3.49	4.43	4.22	20.18	27.63	23.22	7.87	9.08	10.49	10.5433	4.0467	23.6767	9.1467
Os04g0617500_	Os04g0617500		Similar to H0313F03.4 protein	483	0	0	0	0	0	0	0	0	0	0	0	0	0	0	0	0
Os04g0619900_	Os04g0619900		Similar to H0114G12.10 protein	1056	8.39	6.91	9.35	4.8	3.8	3.89	15.25	13.04	13.22	5.18	4.76	3.37	8.2167	4.1633	13.8367	4.4367
Os04g0625000_	Os04g0625000		Conserved hypothetical protein	2571	6.48	7.09	8.01	1.49	1.97	2.35	8.61	10.4	9.94	2.62	1.76	2.06	7.1933	1.9367	9.65	2.1467
Os04g0630100_	Os04g0630100		NAD(P)-binding domain containing protein	1252	3.76	3.29	3.79	1.5	1.83	1.51	4.21	7.59	5.44	2.36	1.66	2.14	3.6133	1.6133	5.7467	2.0533
Os04g0638700_	Os04g0638700		Conserved hypothetical protein	794	7.06	6.01	5.7	3.02	2.16	1.91	5.01	7.66	5.14	1.93	2.12	3.89	6.2567	2.3633	5.9367	2.6467
Os04g0639100_	Os04g0639100		Conserved hypothetical protein	832	7.67	9.49	4.73	0.72	1.59	1.54	10.35	9.76	7.55	2.47	0.95	1.78	7.2967	1.2833	9.22	1.7333
Os04g0640700_	Os04g0640700		Similar to Alpha-L-arabinofuranosidase/beta-D-xylosidase isoenzyme ARA-I	2819	7.65	9.03	8.92	2.59	2.47	2.37	21.27	23.29	21.69	6.69	8.69	9.18	8.5333	2.4767	22.0833	8.1867
Os04g0649150_	Os04g0649150		Hypothetical protein	3126	2.76	3.15	4.28	2.31	2.13	2.38	2.39	3.75	2.87	3.57	2.9	1.89	3.3967	2.2733	3.0033	2.7867
Os04g0649700_	Os04g0649700		Serine/threonine protein kinase-related domain containing protein	2554	2.47	3.62	4.07	1.81	1.47	0.55	3.75	3.77	4.17	0.91	0.79	2.1	3.3867	1.2767	3.8967	1.2667
Os04g0685151_	Os04g0685151		Hypothetical gene	1179	2.85	2.52	2.19	0.53	1.18	1.07	5.26	7.02	5.47	1.88	1.42	1.27	2.52	0.9267	5.9167	1.5233
Os04g0686200_	Os04g0686200		Similar to Chromosome condensation regulator protein (Fragment)	3785	3.63	2.94	3.16	1.54	1.05	1.47	7.47	8.44	7.37	2.63	2.39	2.37	3.2433	1.3533	7.76	2.4633
Os04g0686800_	Os04g0686800		Similar to H0701F11.2 protein	1053	11.95	14.05	11.34	2.87	3.15	2.95	30.5	30.25	26.01	9.86	8.38	8.77	12.4467	2.99	28.92	9.0033
Os04g0689400_	Os04g0689400		Protein kinase; core domain containing protein	2629	4.16	3.06	3.93	1.87	1.65	1.65	3.87	7.25	4.99	1.58	1.34	1.48	3.7167	1.7233	5.37	1.4667
Os04g0690100_	Os04g0690100		Zinc finger; C2H2-type domain containing protein	1680	1.48	1.66	1.47	0.17	0.47	0.21	2.32	2.89	2.21	0.39	0.64	0.33	1.5367	0.2833	2.4733	0.4533
Os04g0691600_	Os04g0691600		Similar to 30S ribosomal protein S17	626	26.3	23.49	35.86	4.93	4.15	7.54	35.72	36.83	43.71	11.93	10.73	9.51	28.55	5.54	38.7533	10.7233
Os04g0693400_	Os04g0693400		Hypothetical protein	1857	1.89	2.46	1.98	0.9	1.06	0.93	4.3	4.22	3.06	0.45	1.32	1.9	2.11	0.9633	3.86	1.2233
Os05g0113900_	Os05g0113900		Similar to Histone H2A	793	13.02	16.28	17.55	5.36	5.55	6.66	14.02	18.56	17.32	7.35	5.15	5.87	15.6167	5.8567	16.6333	6.1233
Os05g0122600_	Os05g0122600		Prefoldin domain containing protein	2260	2.1	1.43	1.52	0.25	0.19	0.23	2.89	3.13	2.26	0.6	0.21	0.27	1.6833	0.2233	2.76	0.36
Os05g0122650_	Os05g0122650		Hypothetical gene	1525	0	0.09	0.41	0	0	0	0	0	0	0	0	0	0.1667	0	0	0
Os05g0125100_	Os05g0125100		Conserved hypothetical protein	918	9.53	12.59	11.74	2.3	2.76	2.57	24.01	19.6	17.32	3.11	2.37	2.56	11.2867	2.5433	20.31	2.68
Os05g0130600_	Os05g0130600		Conserved hypothetical protein	577	9.47	6.38	8.73	3.96	1.93	3.9	11.44	11.51	10.53	1.64	2.62	4.38	8.1933	3.2633	11.16	2.88
Os05g0169900_	Os05g0169900		Hypothetical gene	1653	0.75	0.75	1.11	0.5	0.13	0.11	1.87	1.37	1.73	0.52	0.43	0.24	0.87	0.2467	1.6567	0.3967
Os05g0170250_	Os05g0170250		Hypothetical gene	3433	1.13	0.86	0.77	0.29	0.46	0.15	1.15	1.1	1.34	0.33	0.1	0.36	0.92	0.3	1.1967	0.2633
Os05g0203900_	Os05g0203900		Conserved hypothetical protein	2784	0.64	0.4	0.47	0.02	0	0.06	0.62	1.15	0.31	0.04	0.04	0.04	0.5033	0.0267	0.6933	0.04
Os05g0207700_	Os05g0207700		Similar to Serine/threonine-protein kinase PBS1 (EC 2.7.1.37) (AvrPphB susceptible protein 1)	1567	3.07	2.93	2.37	0.29	0.93	0.67	2.97	4.92	4.9	0.6	0.64	0.42	2.79	0.63	4.2633	0.5533
Os05g0232200_	Os05g0232200		Conserved hypothetical protein	1560	0.45	0.42	0.43	0.04	0	0.08	0.99	0.94	1.16	0.15	0.12	0.24	0.4333	0.04	1.03	0.17
Os05g0255800_	Os05g0255800		Domain of unknown function DUF632 domain containing protein	1868	2.32	2.61	2.95	1.28	1.22	1.18	3.44	5.52	3.95	0.79	1.13	0.8	2.6267	1.2267	4.3033	0.9067
Os05g0307100_	Os05g0307100		Similar to tetracycline transporter protein	863	42.92	39.51	45.46	11.83	10.74	9.72	72.39	85.79	74.96	23.44	24.33	29.61	42.63	10.7633	77.7133	25.7933
Os05g0310600_	Os05g0310600		NC domain containing protein	1378	11.16	10.38	12.11	5.79	6.55	6.61	12.78	20.17	14.5	9.21	8.82	9.56	11.2167	6.3167	15.8167	9.1967
Os05g0323400_	Os05g0323400		Hypothetical protein	640	3.07	1.92	2.77	1.11	0.61	0.48	3.58	3.35	5.5	0.63	0.6	1.21	2.5867	0.7333	4.1433	0.8133
Os05g0345100_	Os05g0345100		Similar to patellin-5	939	3.7	4.58	2.97	0.53	0.33	0.65	6.4	3.5	5.15	0.55	0.8	0.3	3.75	0.5033	5.0167	0.55
Os05g0345175_	Os05g0345175		Similar to patellin-5	439	13.97	24.79	18.49	10.87	11.17	8.82	27.88	34.57	32.22	7.98	6.59	7.09	19.0833	10.2867	31.5567	7.22
Os05g0366300_	Os05g0366300		Conserved hypothetical protein	1682	2.06	3.58	3.01	1.41	0.76	1.88	4.06	4.54	3.22	0.91	1.22	2.29	2.8833	1.35	3.94	1.4733
Os05g0394200_	Os05g0394200		Hypothetical conserved gene	2223	6.82	5.82	6.36	2.58	2.39	2.01	6.35	6.33	7.87	1.72	2.02	2.53	6.3333	2.3267	6.85	2.09
Os05g0398800_	Os05g0398800		Similar to Serine/threonine-protein kinase PBS1 (EC 2.7.1.37) (AvrPphB susceptible protein 1)	2004	32.39	34.25	36.28	3.88	4.14	3.05	48.45	56.36	46.85	16.44	15.29	15.21	34.3067	3.69	50.5533	15.6467
Os05g0406800_	Os05g0406800		Leucine-rich repeat; N-terminal domain containing protein	1777	1.4	1.62	2.23	0.68	0.65	0.71	3.46	3.4	3.92	0.83	0.38	0.69	1.75	0.68	3.5933	0.6333
Os05g0425000_	Os05g0425000		Hypothetical conserved gene	2658	1.52	1.47	1.54	0.46	0.27	0.33	2.31	2.97	2.15	0.19	0.29	0.42	1.51	0.3533	2.4767	0.3
Os05g0428400_	Os05g0428400		Rossmann-like alpha/beta/alpha sandwich fold domain containing protein	1132	2.36	3.57	4.04	0.17	0.55	0.62	6.95	8.3	7.14	0.28	0.65	0.71	3.3233	0.4467	7.4633	0.5467
Os05g0431750_	Os05g0431750		Hypothetical protein	1491	0.11	0	0	0.1	0	0	0.08	0	0	0	0.06	0	0.0367	0.0333	0.0267	0.02
Os05g0438700_	Os05g0438700		Similar to Histone H3	731	15.07	17.62	13.67	5.25	5.31	5.63	24.61	26.79	21.77	6.69	4.9	5.99	15.4533	5.3967	24.39	5.86
Os05g0450600_	Os05g0450600		Uncharacterised protein family UPF0503 domain containing protein	1934	1.86	1.77	1.43	0.38	0.19	0.29	1.89	3.86	3.32	0.27	0.31	0.25	1.6867	0.2867	3.0233	0.2767
Os05g0476400_	Os05g0476400		Similar to allergen-related	1421	3.76	5.42	5.09	1.22	1.02	1.15	5.78	9.54	6.18	1.03	0.8	0.72	4.7567	1.13	7.1667	0.85
Os05g0501300_	Os05g0501300		Similar to Flavoprotein wrbA (Trp repressor binding protein)	918	26.58	29.07	25.41	12.14	12.08	13.06	26.16	36.97	31.36	12.66	13.21	14.25	27.02	12.4267	31.4967	13.3733
Os05g0501400_	Os05g0501400		Similar to Receptor-like protein kinase 5	2724	9.89	8.67	10.36	2.58	3	1.73	13.7	15.71	15.32	6.12	5.06	5.33	9.64	2.4367	14.91	5.5033
Os05g0503100_	Os05g0503100		Hypothetical conserved gene	1066	2.83	2.37	2.95	1.03	0.73	0.9	3.21	3.45	2.11	0.49	0.29	0.43	2.7167	0.8867	2.9233	0.4033
Os05g0507000_	Os05g0507000		Similar to JHL23J11.5 protein	832	1.82	1.79	1.99	0.17	0.28	0.51	3.66	5.31	2.73	0.68	0	0.36	1.8667	0.32	3.9	0.3467
Os05g0507300_	Os05g0507300		Similar to Calreticulin-3	1481	1.63	1.57	2.29	0.6	0.37	0.28	2.91	4.01	2.65	0.78	0.93	1.89	1.83	0.4167	3.19	1.2
Os05g0530701_	Os05g0530701		Leucine-rich repeat; plant specific containing protein	1821	2.74	3.24	2.82	0.31	0.17	0.25	10.34	7.99	6.44	0.71	0.43	0.67	2.9333	0.2433	8.2567	0.6033
Os05g0535100_	Os05g0535100		Similar to Beta-1;3-glucanase-like protein	2092	1.93	1.62	1.71	0.48	0.38	0.27	3.8	3.82	3.69	1.48	1.28	1.28	1.7533	0.3767	3.77	1.3467
Os05g0535800_	Os05g0535800		Similar to F14O23.10 protein	1567	3.52	2.25	2.92	1.65	0.85	1.33	5.19	5.49	3.52	1.77	2.21	1.72	2.8967	1.2767	4.7333	1.9
Os05g0551100_	Os05g0551100		Conserved hypothetical protein	2934	1.82	1.27	1.53	0.51	0.72	0.65	2	1.91	1.4	0.31	0.4	0.05	1.54	0.6267	1.77	0.2533
Os05g0574300_	Os05g0574300		Similar to Histone H2B.2	686	38.61	34.86	41.03	10.36	12.45	11.54	47.74	42.14	45.28	11.61	12.24	15.29	38.1667	11.45	45.0533	13.0467
Os05g0585400_	Os05g0585400		Similar to Protein ABIL1	1225	2.14	1.59	1.54	0.45	0.39	0.41	2.81	2.95	2.29	0.72	0.85	0.54	1.7567	0.4167	2.6833	0.7033
Os05g0594500_	Os05g0594500		Invasin/intimin cell-adhesion domain containing protein	3852	1.68	1.43	1.43	0.17	0.23	0.23	2.79	3.07	3.36	0.44	0.31	0.26	1.5133	0.21	3.0733	0.3367
Os06g0104300_	Os06g0104300		Similar to Pectinesterase-like protein	2221	4.52	3.64	4.4	1.96	1.63	1.86	5.54	8.41	5.98	2.03	1.73	2.05	4.1867	1.8167	6.6433	1.9367
Os06g0106800_	Os06g0106800		Similar to glycoside hydrolase; family 28	1841	2.69	3.12	3.84	1.18	1.19	1.19	4.78	5.49	6.53	1.49	1.25	1.99	3.2167	1.1867	5.6	1.5767
Os06g0134700_	Os06g0134700		Protein kinase; core domain containing protein	2411	3.4	3.16	2.66	0.18	0.15	0.78	4.94	7.43	4.8	1.06	0.85	0.71	3.0733	0.37	5.7233	0.8733
Os06g0168700_	Os06g0168700		Similar to Prolin rich protein	1012	6.13	6.7	8.41	0.57	0.14	0.13	9.39	15.33	15.63	0.13	0.26	0.53	7.08	0.28	13.45	0.3067
Os06g0174375_	Os06g0174375		Conserved hypothetical protein	1638	3.14	2.76	2.87	0.53	0.35	0.32	4.79	4.51	3.49	0.87	1.2	0.64	2.9233	0.4	4.2633	0.9033
Os06g0184500_	Os06g0184500		BTB domain containing protein	2315	2.28	1.95	3.92	2.49	3.59	0.73	3.37	2.9	3.23	1.04	0.61	2.53	2.7167	2.27	3.1667	1.3933
Os06g0233451_	Os06g0233451		Non-protein coding transcript	504	1.4	1.51	1.25	0.56	0.2	0.19	3.42	3.14	1.83	0	0	0	1.3867	0.3167	2.7967	0
Os06g0243900_	Os06g0243900		Hypothetical protein	1149	1.05	1.32	1.76	0.89	2.11	1.18	1.03	1.08	2.06	2.45	1.94	1.55	1.3767	1.3933	1.39	1.98
Os06g0254600_	Os06g0254600		Caleosin related family protein	910	161.07	166.66	182.34	12.71	11.07	11.88	255.36	319.7	293.48	82.7	79.19	75.85	170.0233	11.8867	289.5133	79.2467
Os06g0271000_	Os06g0271000		UDP-glucuronosyl/UDP-glucosyltransferase domain containing protein	981	2.62	2.32	1.86	0.34	0.29	1.01	0.92	2.84	1.59	0.55	0.35	0.36	2.2667	0.5467	1.7833	0.42
Os06g0274950_	Os06g0274950		Hypothetical gene	1639	0	0.06	0.13	0	0	0.09	0.06	0.17	0	0	0	0	0.0633	0.03	0.0767	0
Os06g0285400_	Os06g0285400		Similar to Serine/threonine-specific kinase like protein	2515	1.36	1.37	1.66	0.42	0.29	0.77	2.08	1.21	1.45	0.36	0.44	0.44	1.4633	0.4933	1.58	0.4133
Os06g0306600_	Os06g0306600		Alpha/beta hydrolase fold-3 domain containing protein	1377	0.33	0.99	1.14	0	0	0.13	1.06	1.86	1.34	0.18	0.19	0.14	0.82	0.0433	1.42	0.17
Os06g0362100_	Os06g0362100		Conserved hypothetical protein	625	3.74	5.85	7.95	1.16	1.13	1.18	5.83	8.07	6.99	0.66	1.49	1.92	5.8467	1.1567	6.9633	1.3567
Os06g0367100_	Os06g0367100		Glycoside hydrolase; subgroup; catalytic core domain containing protein	3289	2.22	2.46	2.72	0.93	1.56	2.18	5.52	6.64	5.04	1.5	0.93	2.3	2.4667	1.5567	5.7333	1.5767
Os06g0517500_	Os06g0517500		Hypothetical conserved gene	1147	0.12	0	0.12	0	0	0	0	0	0.06	0	0	0.17	0.08	0	0.02	0.0567
Os06g0517700_	Os06g0517700		Similar to cDNA; clone: J075167K24; full insert sequence	780	73.48	68.8	74.32	6.8	7.75	6.98	219.31	267.86	234.53	21.74	24.1	23.74	72.2	7.1767	240.5667	23.1933
Os06g0534950_	Os06g0534950		Similar to zinc finger; C3HC4 type family protein	826	17.53	19.2	21.47	4.29	3.56	6.61	86.6	50.28	35.68	15.31	14.68	13.09	19.4	4.82	57.52	14.36
Os06g0560000_	Os06g0560000		Ferroportin1 family protein	1931	5.45	6.9	6.66	2.57	2.13	1.73	9.06	8.13	5.81	2.19	3.34	2.66	6.3367	2.1433	7.6667	2.73
Os06g0562300_	Os06g0562300		Similar to BEL1-type homeodomain protein	1638	3.46	4.79	3.91	0.19	0.38	0.38	13.39	11.74	11.73	0.66	0.21	0.58	4.0533	0.3167	12.2867	0.4833
Os06g0574900_	Os06g0574900		Conserved hypothetical protein	684	15.25	14.96	17.78	1.56	1.34	1.36	117.3	116.52	113.5	43.01	48.93	50.35	15.9967	1.42	115.7733	47.43
Os06g0592200_	Os06g0592200		Hypothetical protein	721	0	0	0.26	0	0.12	0	0	0.35	0	0	0	0.24	0.0867	0.04	0.1167	0.08
Os06g0604600_	Os06g0604600		Conserved hypothetical protein	724	5.32	7.48	6	2.56	1.91	3.95	16.35	13.69	13.06	1.25	2.05	1.85	6.2667	2.8067	14.3667	1.7167
Os06g0610100_	Os06g0610100		Hypothetical conserved gene	957	2.23	1.63	2.95	0.54	0.15	0.29	5.37	3.43	4.66	1.1	1.16	1.54	2.27	0.3267	4.4867	1.2667
Os06g0612900_	Os06g0612900		Similar to predicted protein	556	2.14	3.67	3.36	0.35	0.42	0.43	3.29	4	4.07	1.15	1.08	0.64	3.0567	0.4	3.7867	0.9567
Os06g0613000_	Os06g0613000		Hypothetical conserved gene	1709	14.38	16.59	14.88	6.94	7.13	6.5	23.92	26.77	25.78	11.3	9.18	8.84	15.2833	6.8567	25.49	9.7733
Os06g0621950_	Os06g0621950		Hypothetical protein	572	0	0.47	0	0	0	0	0	0	0	0	0	0	0.1567	0	0	0
Os06g0638400_	Os06g0638400		Hypothetical protein	1507	8.55	6.81	7.02	3.42	3.45	3.49	13.59	13.21	10.13	4.89	4.62	4.83	7.46	3.4533	12.31	4.78
Os06g0638500_	Os06g0638500		Tyrosine protein kinase domain containing protein	2808	1.14	2.27	1.81	0.75	0.38	0.74	4.6	5.62	4.06	1	0.83	0.72	1.74	0.6233	4.76	0.85
Os06g0643500_	Os06g0643500		Similar to ADR11 protein (Fragment)	1338	11.68	12.55	11.65	1	1.24	1.14	20.12	23.86	24.57	1.48	1.48	1.54	11.96	1.1267	22.85	1.5
Os06g0647801_	Os06g0647801		Hypothetical conserved gene	909	12.89	11.98	11.14	1.65	2	1	14.17	15.29	13.75	0.79	1.66	1.18	12.0033	1.55	14.4033	1.21
Os06g0656300_	Os06g0656300		Uncharacterised protein family UPF0497; trans-membrane plant subgroup domain containing protein	975	21.7	20.18	20.59	7.77	6.19	8.07	39.01	40.19	40.76	13.08	12.66	17.32	20.8233	7.3433	39.9867	14.3533
Os06g0666100_	Os06g0666100		Protein of unknown function DUF597 family protein	1335	3.46	4.07	2.83	0.09	0.1	0.23	2.34	2.46	2.32	0.23	0.34	0.19	3.4533	0.14	2.3733	0.2533
Os06g0675200_	Os06g0675200		Conserved hypothetical protein	1645	0.95	0.47	1.25	0	0.06	0.18	1.57	1.56	0.64	0.1	0	0.06	0.89	0.08	1.2567	0.0533
Os06g0676900_	Os06g0676900		Non-protein coding transcript	486	10.97	8.82	7.19	0	0.44	0.41	25.39	27.77	14.71	0.39	4.43	0.78	8.9933	0.2833	22.6233	1.8667
Os06g0680700_	Os06g0680700		Cytochrome P450 family protein	1941	26.71	33.04	31.36	11.23	11.46	13.11	77.44	77.32	64.98	24.77	20.44	20.05	30.37	11.9333	73.2467	21.7533
Os06g0691200_	Os06g0691200		Similar to Thaumatin-like protein precursor	1130	8.31	8.36	6.2	2.51	1.22	1.68	18.54	19.59	12.16	2.34	2.65	2.19	7.6233	1.8033	16.7633	2.3933
Os06g0692800_	Os06g0692800		Protein of unknown function DUF547 domain containing protein	2265	1.15	1.25	1.51	0.54	0.38	0.29	1.3	1.98	1.18	0.68	0.31	0.23	1.3033	0.4033	1.4867	0.4067
Os06g0700500_	Os06g0700500		Protein of unknown function DUF266; plant family protein	1373	5.59	4.33	5.95	1.92	2.12	1.53	9	11.98	9.85	2.77	3.87	2.59	5.29	1.8567	10.2767	3.0767
Os06g0704500_	Os06g0704500		Leucine-rich repeat; plant specific containing protein	1446	3.13	3.47	3.37	1.3	0.86	1.02	12.56	13.32	12.84	4.76	3.56	2.8	3.3233	1.06	12.9067	3.7067
Os06g0708832_	Os06g0708832		Similar to arogenate dehydrogenase	1383	3.36	2.97	4.09	0.96	1	1.88	4.52	5.43	3.37	1.38	2.21	1.57	3.4733	1.28	4.44	1.72
Os06g0717600_	Os06g0717600		Zinc finger; RING/FYVE/PHD-type domain containing protein	1202	25.17	30.05	29.17	13.55	16.23	16.19	32.03	30.9	27.1	10.45	13.8	11.02	28.13	15.3233	30.01	11.7567
Os07g0100900_	Os07g0100900		Legume lectin; beta domain containing protein	1346	5.97	7.38	8.21	1.84	1.38	1.81	7.7	9.63	10.13	1.88	1.9	1.19	7.1867	1.6767	9.1533	1.6567
Os07g0105600_	Os07g0105600		Photosystem II oxygen evolving complex protein PsbQ family protein	779	6.57	7.38	6.44	1.2	2.12	1.58	7.07	6.71	4.13	2.54	1.16	2.74	6.7967	1.6333	5.97	2.1467
Os07g0111700_	Os07g0111700		Flavin monooxygenase FMO domain containing protein	1587	3.36	3.09	3.33	1.75	1.25	0.84	7.12	9.23	8.26	2.74	3.13	3.02	3.26	1.28	8.2033	2.9633
Os07g0123500_	Os07g0123500		BTB/POZ fold domain containing protein	2102	0.55	1.15	0.94	0.03	0.06	0.05	1.13	1.36	1.22	0.05	0.06	0.11	0.88	0.0467	1.2367	0.0733
Os07g0132300_	Os07g0132300		Conserved hypothetical protein	1056	5.67	6.32	6	0.79	0.93	0.92	9.29	10.45	9.8	0.87	0.81	0.6	5.9967	0.88	9.8467	0.76
Os07g0145500_	Os07g0145500		Hypothetical protein	876	0	0.16	0	0	0	0	0	0	0	0	0.58	0	0.0533	0	0	0.1933
Os07g0166700_	Os07g0166700		Similar to Transmembrane protein kinase	3534	4.13	4.38	3.91	0.71	0.52	0.65	8.9	9.91	7.79	1.75	1.75	1.52	4.14	0.6267	8.8667	1.6733
Os07g0190600_	Os07g0190600		Domain of unknown function DUF223 domain containing protein	2623	4.31	3.95	4.2	1.09	0.34	0.35	6.91	8.54	9.24	1.11	1.35	1.44	4.1533	0.5933	8.23	1.3
Os07g0192800_	Os07g0192800		Similar to ATPase 3	1500	0.43	0.36	0.81	0	0	0.04	0.58	0.17	1.08	0	0.04	0.21	0.5333	0.0133	0.61	0.0833
Os07g0194100_	Os07g0194100		Similar to OSK2 (Fragment)	1866	14.57	14.58	15.28	5.43	4.09	4.69	24.41	28.19	20.16	7.5	7.51	8.06	14.81	4.7367	24.2533	7.69
Os07g0239000_	Os07g0239000		Protein of unknown function DUF3615 domain containing protein	567	1.21	1.44	1.35	0	0.19	0.38	0.93	1.44	1.18	0.38	0	0.16	1.3333	0.19	1.1833	0.18
Os07g0249800_	Os07g0249800		Similar to IAA-amino acid hydrolase ILR1-like 8	1062	10.89	13.93	12.83	3.04	4.24	4.08	41.19	42.53	32.56	10.75	7.26	9.24	12.55	3.7867	38.76	9.0833
Os07g0419300_	Os07g0419300		Similar to Thaumatin-like protein	1051	64.03	69.66	68.3	15.76	13.62	15.4	136.96	130.33	108.98	45.81	44.23	45.42	67.33	14.9267	125.4233	45.1533
Os07g0468500_	Os07g0468500		Leucine-rich repeat domain containing protein	2752	1.23	1.42	1.46	0.22	0.15	0.16	2.79	1.88	1.98	0.97	0.51	0.82	1.37	0.1767	2.2167	0.7667
Os07g0490500_	Os07g0490500		Xanthine/uracil/vitamin C permease family protein	1199	4.96	4.44	4.19	1.95	2.33	1.94	6.86	7.03	6.71	3.23	1.87	3.33	4.53	2.0733	6.8667	2.81
Os07g0496700_	Os07g0496700		Phosphate-induced protein 1 conserved region family protein	1361	1.5	1.49	1.21	0.04	0.29	0.22	4.24	2.5	2.27	0.45	0.47	0.99	1.4	0.1833	3.0033	0.6367
Os07g0507500_	Os07g0507500		Protein of unknown function DUF1723 domain containing protein	2106	8.89	10.02	12.3	3.62	3.45	4.9	13.71	11.63	10.97	4.2	3.3	3.38	10.4033	3.99	12.1033	3.6267
Os07g0537250_	Os07g0537250		Hypothetical gene	2365	0.54	0.45	0.45	0.12	0.08	0.23	0.59	1.4	0.91	0.26	0.52	0.4	0.48	0.1433	0.9667	0.3933
Os07g0543100_	Os07g0543100		Similar to Beta-amylase (EC 3.2.1.2)	2061	32.38	32.2	36.54	4.55	4.23	5.64	80.2	88.44	79.96	27.83	25.47	26.39	33.7067	4.8067	82.8667	26.5633
Os07g0546400_	Os07g0546400		NPH3 domain containing protein	2009	6.46	6.95	7	1.7	2.04	2.12	12.06	13.19	10.22	3.44	2.17	4.4	6.8033	1.9533	11.8233	3.3367
Os07g0557400_	Os07g0557400		Delayed-early response protein/equilibrative nucleoside transporter family protein	1556	1.23	0.81	0.86	0.11	0.08	0.11	1.39	0.78	0.6	0.27	0.16	0.24	0.9667	0.1	0.9233	0.2233
Os07g0557601_	Os07g0557601		Hypothetical gene	1083	0.38	0	0.29	0	0	0	0.1	0.36	0	0	0	0	0.2233	0	0.1533	0
Os07g0565800_	Os07g0565800		Similar to LLA-115	682	43.95	46.34	50.5	5.6	2.58	3.08	193.73	214.54	181.51	23.32	21	22.66	46.93	3.7533	196.5933	22.3267
Os07g0570100_	Os07g0570100		Similar to predicted protein	3197	5.5	5.47	5.61	1.85	1.63	1.4	8.74	10.54	9.49	2.53	2.94	3.04	5.5267	1.6267	9.59	2.8367
Os07g0591700_	Os07g0591700		Conserved hypothetical protein	798	23.28	25.87	25.96	4.44	2.52	3.14	48.84	59.84	48.73	5	4.35	6.58	25.0367	3.3667	52.47	5.31
Os07g0592000_	Os07g0592000		Gibberellin regulated protein family protein	2054	2.56	2.53	2.66	1.17	0.57	0.61	3.1	5.31	4.8	0.82	1.69	1.29	2.5833	0.7833	4.4033	1.2667
Os07g0597200_	Os07g0597200		Protein kinase; core domain containing protein	3732	2.99	3.31	2.62	0.74	0.89	0.88	6.9	4.83	4.73	1.84	1.41	1.55	2.9733	0.8367	5.4867	1.6
Os07g0599600_	Os07g0599600		Hypothetical protein	1071	3.26	4.07	3.9	1.95	1.78	1.68	51.72	51.3	38.22	2.06	2.42	0.55	3.7433	1.8033	47.08	1.6767
Os07g0600700_	Os07g0600700		X8 domain containing protein	1121	9.53	13.7	12.34	2.59	1.98	2.38	27.16	33.34	30.8	5.3	7.86	5.26	11.8567	2.3167	30.4333	6.14
Os07g0606900_	Os07g0606900		Hypothetical conserved gene	1327	7.53	6.53	6.92	2.34	2.27	2.31	11.65	11.46	10.88	2.46	2.15	2.24	6.9933	2.3067	11.33	2.2833
Os07g0617100_	Os07g0617100		Plant disease resistance response protein family protein	652	3.11	2.92	2.71	0.48	0.66	0.61	4.22	5.76	6.42	0.74	1.64	0.9	2.9133	0.5833	5.4667	1.0933
Os07g0624100_	Os07g0624100		Similar to cDNA clone:J033024N05; full insert sequence	1187	3.27	3.58	4.71	1.57	1.19	0.64	2.94	3.72	3.48	1.54	1.31	1.58	3.8533	1.1333	3.38	1.4767
Os07g0643100_	Os07g0643100		Alpha/beta hydrolase fold-3 domain containing protein	1684	1.16	1.44	1.02	0.24	0.26	0.35	1.52	1.49	1.38	0.42	0.62	0.51	1.2067	0.2833	1.4633	0.5167
Os07g0646600_	Os07g0646600		Conserved hypothetical protein	1776	8.18	8.44	10.04	3.43	2.94	3.19	12.68	18.49	12.53	4.34	4.58	4.02	8.8867	3.1867	14.5667	4.3133
Os07g0658600_	Os07g0658600		Similar to Nucleoid DNA-binding-like protein	1677	0.64	0.92	0.35	0.03	0	0	2.88	1.39	1.15	0	0.11	0.18	0.6367	0.01	1.8067	0.0967
Os07g0666400_	Os07g0666400		Hypothetical conserved gene	678	2.94	2.48	1.67	0.46	0.56	0.66	2.24	2.25	2.2	0.05	0.37	0.59	2.3633	0.56	2.23	0.3367
Os07g0671400_	Os07g0671400		Heavy metal transport/detoxification protein domain containing protein	1242	6.74	5.12	6.05	0.22	0.49	0.43	4.89	6.3	6.37	0.41	0.46	0.53	5.97	0.38	5.8533	0.4667
Os07g0681100_	Os07g0681100		Similar to Receptor-like protein kinase	2290	5.87	4.96	6.89	2.26	1.95	2.42	9.24	7.34	7.57	2.97	3.22	2.2	5.9067	2.21	8.05	2.7967
Os07g0683900_	Os07g0683900		Ricin B-related lectin domain containing protein	1510	17.87	19.74	18.47	5.02	3.3	5.4	24.64	34.26	32.76	4.54	5.64	4.94	18.6933	4.5733	30.5533	5.04
Os08g0115200_	Os08g0115200		IQ calmodulin-binding region domain containing protein	1765	1.94	2.42	1.62	0.47	0.59	0.75	6.85	4.78	5.73	0.93	0.84	0.75	1.9933	0.6033	5.7867	0.84
Os08g0119700_	Os08g0119700		CCT domain domain containing protein	1312	0.35	0.38	0.58	0.05	0.05	0.09	0.29	1.1	1.16	0.19	0.24	0.15	0.4367	0.0633	0.85	0.1933
Os08g0124000_	Os08g0124000		Similar to Resistance protein candidate (Fragment)	2544	0.68	0.68	1.05	0.13	0.21	0.28	0.48	0.78	0.56	0.12	0.16	0.11	0.8033	0.2067	0.6067	0.13
Os08g0199400_	Os08g0199400		Similar to Stearoyl-acyl carrier protein desaturse (EC 1.14.99.6) (Fragment)	1564	4.33	4.51	5.82	1.78	1.67	2.32	19.15	20.08	16.83	2.27	2.08	2.09	4.8867	1.9233	18.6867	2.1467
Os08g0226100_	Os08g0226100		Hypothetical conserved gene	958	0.68	0.64	0.7	0	0.08	0.07	2.03	1.2	2.36	0.71	0.44	0.53	0.6733	0.05	1.8633	0.56
Os08g0230200_	Os08g0230200		Similar to cysteine-type endopeptidase/ ubiquitin thiolesterase	2079	13.65	11.94	14.02	6.49	5.66	5.95	22.65	23.6	20.3	9.44	7.04	8.94	13.2033	6.0333	22.1833	8.4733
Os08g0270900_	Os08g0270900		Conserved hypothetical protein	949	0.46	0.36	0.24	0.14	0.15	0.35	2.19	1.13	1.98	0.72	0.59	1.12	0.3533	0.2133	1.7667	0.81
Os08g0280600_	Os08g0280600		Reticulon domain containing protein	1021	6.19	5.31	6.87	2.59	2.63	3.26	14.87	13.88	15.76	3.91	4.53	3.31	6.1233	2.8267	14.8367	3.9167
Os08g0376300_	Os08g0376300		Similar to Leucine-rich receptor-like protein kinase	3261	66.17	69.93	72.54	9.1	9.16	9.94	135.37	127.3	114.03	30.89	28.59	28.07	69.5467	9.4	125.5667	29.1833
Os08g0395800_	Os08g0395800		Protein of unknown function DUF247; plant family protein	1801	1.56	1.82	1.45	0.29	0.45	0.64	1.61	1.9	2.11	0.2	0.24	0.54	1.61	0.46	1.8733	0.3267
Os08g0399300_	Os08g0399300		Hypothetical conserved gene	2619	3.82	3.35	2.96	0.8	0.78	0.87	2.24	3.84	2.9	1.15	0.79	0.78	3.3767	0.8167	2.9933	0.9067
Os08g0402800_	Os08g0402800		Protein of unknown function DUF6; transmembrane domain containing protein	1393	45.87	45.13	50.59	12.04	12.44	11.72	48.36	56.82	51.89	23.79	20.36	22.92	47.1967	12.0667	52.3567	22.3567
Os08g0410950_	Os08g0410950		Hypothetical conserved gene	1557	1.66	1.81	1.8	0.82	1.56	0.93	0.77	1.4	0.86	0.67	0.85	1.24	1.7567	1.1033	1.01	0.92
Os08g0420600_	Os08g0420600		Similar to Permease 1	2103	6.74	5.81	7.56	2.48	2.4	3.15	4.4	6.99	5.41	2.61	3.41	3.93	6.7033	2.6767	5.6	3.3167
Os08g0427100_	Os08g0427100		Hypothetical conserved gene	2257	0.44	0.47	0.84	0.19	0.34	0.44	1.47	1.18	1.2	0.34	0.27	0.47	0.5833	0.3233	1.2833	0.36
Os08g0462900_	Os08g0462900		Protein of unknown function DUF716 family protein	1165	3.45	2.95	2.74	0	0.24	0.16	2.98	2.9	1.52	0.55	0.17	0.29	3.0467	0.1333	2.4667	0.3367
Os08g0490900_	Os08g0490900		Similar to Histone H2B.2	854	28.82	29.23	30.82	8.97	8.33	7.27	30.06	31.88	32.58	7.79	8.18	8.76	29.6233	8.19	31.5067	8.2433
Os08g0499100_	Os08g0499100		ATPase; AAA+ type; core domain containing protein	3457	0.69	0.85	0.69	0.25	0.2	0.03	0.97	1.08	0.78	0.24	0.36	0.2	0.7433	0.16	0.9433	0.2667
Os08g0519600_	Os08g0519600		Protein of unknown function DUF1666 family protein	1882	12.04	10.54	11.61	5.19	5.4	4.35	22.21	16.73	17.86	6.57	8.53	6.74	11.3967	4.98	18.9333	7.28
Os08g0519700_	Os08g0519700		Protein of unknown function DUF630 domain containing protein	1475	10.84	11.02	11.54	1.92	1.53	1.55	25.69	28.42	23.62	7.1	7.77	7.34	11.1333	1.6667	25.91	7.4033
Os08g0520700_	Os08g0520700		Hypothetical protein	2037	1.97	1.9	2.4	0.56	0.38	0.39	2.48	2.78	1.99	0.37	0.16	0.22	2.09	0.4433	2.4167	0.25
Os08g0528100_	Os08g0528100		Similar to Ubiquitin carboxyl-terminal hydrolase	2766	0.36	0.63	0.64	0.11	0.12	0.19	1.25	1.45	0.32	0.14	0.08	0.12	0.5433	0.14	1.0067	0.1133
Os08g0545000_	Os08g0545000		Pyridoxal phosphate-dependent transferase; major region; subdomain 1 domain containing protein	2526	1.83	2	2.1	1.02	0.65	0.78	2.02	2.62	2.62	0.63	0.69	0.83	1.9767	0.8167	2.42	0.7167
Os08g0549300_	Os08g0549300		Similar to Acyl carrier protein III; chloroplast precursor (ACP III)	723	303.54	292.2	299.16	108.91	102.81	100.39	471.63	492.9	426.32	173.11	170.09	171.12	298.3	104.0367	463.6167	171.44
Os08g0551225_	Os08g0551225		Hypothetical gene	3134	0.36	0.53	0.58	0.07	0.04	0.14	0.69	0.9	0.45	0.09	0.02	0.02	0.49	0.0833	0.68	0.0433
Os08g0564700_	Os08g0564700		Serine/threonine protein kinase domain containing protein	2280	2.7	2.95	3.04	0.99	0.54	1.05	9.76	8.36	6.72	1.73	1.29	1.83	2.8967	0.86	8.28	1.6167
Os08g0566900_	Os08g0566900		Mpv17/PMP22 family protein	830	9.37	8.09	8.13	2.26	2.46	3.13	12.55	15.61	15.04	3.89	3.73	2.68	8.53	2.6167	14.4	3.4333
Os09g0126250_	Os09g0126250		Protein of unknown function DUF1602 domain containing protein	1894	0	0	0	0	0	0	0	0	0	0	0	0	0	0	0	0
Os09g0314800_	Os09g0314800		Similar to Receptor protein kinase PERK1	1263	3.36	6.74	11.2	0.94	0.42	0.82	1.55	4.67	5.32	0.87	0.14	2.39	7.1	0.7267	3.8467	1.1333
Os09g0320400_	Os09g0320400		Similar to Permease	2241	2.78	3.78	3.94	1.26	1.07	1.38	3.32	6.26	4.26	1.31	1.05	1.42	3.5	1.2367	4.6133	1.26
Os09g0333600_	Os09g0333600		Similar to PDR-like ABC transporter (PDR4 ABC transporter)	1474	51.7	55.71	57.97	12.46	7.16	11.49	195.02	210.58	193.97	38.43	36.44	25.28	55.1267	10.37	199.8567	33.3833
Os09g0337500_	Os09g0337500		Conserved hypothetical protein	2795	0.8	0.85	1.24	0.26	0.38	0.29	2.51	3.8	2.13	0.29	0.46	0.21	0.9633	0.31	2.8133	0.32
Os09g0345300_	Os09g0345300		Similar to Receptor-like serine/threonine kinase	3369	1.19	1.6	1.49	0.36	0.15	0.11	2.35	2.46	2.02	0.75	0.39	0.35	1.4267	0.2067	2.2767	0.4967
Os09g0368400_	Os09g0368400		Hypothetical protein	1375	0	0	0	0	0	0.1	0	0	0	0	0.05	0	0	0.0333	0	0.0167
Os09g0382200_	Os09g0382200		Non-protein coding transcript	738	1.77	0.27	1.41	0.81	0.72	1.33	2.48	2.64	2.58	0	1.39	0.64	1.15	0.9533	2.5667	0.6767
Os09g0395600_	Os09g0395600		Concanavalin A-like lectin/glucanase domain containing protein	1457	0.28	0.37	0.12	0	0	0	2.02	0.84	0.97	0	0	0	0.2567	0	1.2767	0
Os09g0427125_	Os09g0427125		Hypothetical conserved gene	730	5.03	3.8	4.91	2.73	2.22	1.33	6.29	4.33	2.94	1.55	1.49	0.86	4.58	2.0933	4.52	1.3
Os09g0456900_	Os09g0456900		Nucleic acid-binding; OB-fold domain containing protein	2432	1.74	1.6	1.45	0.36	1.14	0.64	2.41	2.88	2.3	0.95	0.94	0.47	1.5967	0.7133	2.53	0.7867
Os09g0463300_	Os09g0463300		Domain of unknown function DUF547 domain containing protein	1975	4.2	4.63	5.16	1.16	1.32	1.12	5.47	7.49	6.28	1.64	1.59	1.65	4.6633	1.2	6.4133	1.6267
Os09g0478500_	Os09g0478500		Similar to Protein kinase KIPK	2365	4.07	4.39	4.62	1.87	1.23	1.34	4.52	7.01	6.74	1.64	1.48	1.56	4.36	1.48	6.09	1.56
Os09g0481400_	Os09g0481400		Similar to Caffeoyl-CoA O-methyltransferase (EC 2.1.1.104) (Trans-caffeoyl-CoA 3- O-methyltransferase) (CCoAMT) (CCoAOMT)	959	9.05	8.15	9.62	4.02	4.07	3.48	19.7	19.11	18.03	5.36	5.46	6.55	8.94	3.8567	18.9467	5.79
Os09g0481600_	Os09g0481600		Similar to tir-nbs resistance protein	1848	0.91	1.26	1.19	0.12	0.31	0.15	1.6	2.28	1.91	0.25	0.16	0.13	1.12	0.1933	1.93	0.18
Os09g0503100_	Os09g0503100		Similar to Quinone-oxidoreductase QR1 (Fragment)	1217	11.4	10.57	11.88	3.15	2.9	2.25	23.26	20.4	17.97	7.17	7.36	8.16	11.2833	2.7667	20.5433	7.5633
Os09g0536400_	Os09g0536400		Similar to Thaumatin-like protein 1 precursor	1626	6.18	7.91	7.21	2.51	1.73	2.12	10.35	10.66	7.49	2.28	1.37	1.87	7.1	2.12	9.5	1.84
Os09g0538500_	Os09g0538500		Similar to Male sterility MS5	1946	1.59	1.99	1.42	0.64	0.67	0.82	2.89	2.66	3.43	1.04	0.62	0.68	1.6667	0.71	2.9933	0.78
Os09g0542700_	Os09g0542700		Protein phosphatase 2A; regulatory B subunit; B56 family protein	1572	0.77	1.03	0.93	0.26	0.25	0.11	1.93	1.25	1.49	0.5	0.08	0.32	0.91	0.2067	1.5567	0.3
Os09g0551600_	Os09g0551600		Similar to HMGd1 protein (Nucleasome/chromatin assembly factor D protein NFD101)	840	190.96	214.28	233.61	50.51	48.73	46.56	283.31	329.59	287.37	62.99	69.6	62.14	212.95	48.6	300.09	64.91
Os09g0553100_	Os09g0553100		Similar to Histone H4	583	184.33	180.02	197.18	83.69	76.4	86.28	265.76	255.63	241.89	84.62	88.9	88.21	187.1767	82.1233	254.4267	87.2433
Os09g0560000_	Os09g0560000		Armadillo-like helical domain containing protein	3034	1.19	0.47	0.79	0.16	0.12	0.09	1.11	0.76	1.35	0.18	0.13	0.08	0.8167	0.1233	1.0733	0.13
Os09g0567500_	Os09g0567500		Similar to Fatty acyl coA reductase	2011	1.47	1.29	1.74	0.17	0.26	0	1.28	0.95	0.57	0.11	0.08	0.04	1.5	0.1433	0.9333	0.0767
Os09g0568266_	Os09g0568266		Non-protein coding transcript	404	0.32	0	1.32	0	0.32	0	0	0	0	0	0	1	0.5467	0.1067	0	0.3333
Os10g0117800_	Os10g0117800		Guanine nucleotide binding protein (G-protein); alpha subunit family protein	1631	1.09	1.92	1.43	0.24	0.31	0.46	2.66	2.05	2.35	0.2	0.16	0.78	1.48	0.3367	2.3533	0.38
Os10g0132300_	Os10g0132300		Similar to Jasmonate-induced protein	727	15.54	16.8	19.49	3.6	2.68	3.69	33.14	34.46	26.47	5.7	5.08	7.54	17.2767	3.3233	31.3567	6.1067
Os10g0146200_	Os10g0146200		Similar to Thaumatin-like protein	1305	1.85	3.33	1.35	0.51	0.36	0.7	6.64	6.1	3.88	0.3	0.68	0.33	2.1767	0.5233	5.54	0.4367
Os10g0148100_	Os10g0148100		Protein of unknown function DUF1210 family protein	1082	53.02	58.32	52.92	1.3	0.65	0.89	213.8	228.87	192.33	17.72	18.56	18.5	54.7533	0.9467	211.6667	18.26
Os10g0150400_	Os10g0150400		Protein of unknown function DUF1210 family protein	976	1.54	1.03	0.99	0.34	0.15	0.14	8.95	6.54	8.24	1.65	2.06	1.29	1.1867	0.21	7.91	1.6667
Os10g0150600_	Os10g0150600		Protein of unknown function DUF1210 family protein	1011	8.6	8.78	11.3	0.64	0.07	0.13	47.76	46.52	40.15	2.11	2.79	1.99	9.56	0.28	44.81	2.2967
Os10g0160100_	Os10g0160100		Glycoside hydrolase; family 17 protein	1622	1.75	2.75	2.61	1.12	1.11	0.78	3.3	6.28	4.89	1.29	1.06	0.46	2.37	1.0033	4.8233	0.9367
Os10g0177400_	Os10g0177400		TB2/DP1 and HVA22 related protein family protein	1506	5.25	4.63	5.31	2.27	3.04	1.05	8.24	13.09	9.34	2.59	2.22	3.37	5.0633	2.12	10.2233	2.7267
Os10g0214132_	Os10g0214132		Similar to ribosomal protein L2	267	0	0	0	0	0	0	0	0	0	0	0	0	0	0	0	0
Os10g0337500_	Os10g0337500		Zinc finger; DHHC-type domain containing protein	2415	1.47	1.4	1.64	0.16	0.25	0.21	1.26	1.57	1.49	0.23	0.46	0.19	1.5033	0.2067	1.44	0.2933
Os10g0347000_	Os10g0347000		X8 domain containing protein	1601	1.35	1.9	1.49	0	0.28	0.33	4.15	3.33	3.29	0.15	0	0.08	1.58	0.2033	3.59	0.0767
Os10g0395200_	Os10g0395200		Conserved hypothetical protein	881	45.34	62.11	49.7	11.17	6.31	8.99	85.66	109.83	88.47	27.97	23.64	25.8	52.3833	8.8233	94.6533	25.8033
Os10g0472900_	Os10g0472900		Thiolase-like; subgroup domain containing protein	3443	2.27	2.08	2.05	0.84	0.99	0.99	4.01	4.13	4.32	1.45	0.9	1.11	2.1333	0.94	4.1533	1.1533
Os10g0498500_	Os10g0498500		Epoxide hydrolase-like domain containing protein	810	10.85	11.66	12.69	4.71	5.45	4.98	15.73	19.74	16.71	6.39	5.7	4.9	11.7333	5.0467	17.3933	5.6633
Os10g0508000_	Os10g0508000		Similar to C-terminal peptide-binding protein 1	2480	2.05	1.68	1.82	0.38	0.68	0.36	1.67	2.49	2.01	0.55	0.65	0.59	1.85	0.4733	2.0567	0.5967
Os10g0517050_	Os10g0517050		Hypothetical conserved gene	1298	2.1	1.87	1.92	1.08	0.62	0.8	2.07	2.59	2.51	0.34	0.65	0.9	1.9633	0.8333	2.39	0.63
Os10g0518000_	Os10g0518000		Non-protein coding transcript	354	11.71	17.01	17.59	2.55	1.28	5.55	32.96	38.32	36.17	9.48	7.93	7.39	15.4367	3.1267	35.8167	8.2667
Os10g0546400_	Os10g0546400		Conserved hypothetical protein	866	1.63	1.21	1.52	0.48	0.09	0.08	7.68	4.52	3.57	0.24	0.42	0.34	1.4533	0.2167	5.2567	0.3333
Os10g0565150_	Os10g0565150		Hypothetical gene	2085	1.18	1.68	1.32	0.32	0.41	0.78	2.05	2.14	2.28	0.22	0.26	0.57	1.3933	0.5033	2.1567	0.35
Os10g0575900_	Os10g0575900		Conserved hypothetical protein	720	4.57	6.12	4.34	1.61	1.19	1.71	12.74	10.99	9.8	1.66	2.54	0.65	5.01	1.5033	11.1767	1.6167
Os11g0107700_	Os11g0107700		Similar to Leucine Rich Repeat family protein; expressed	1938	1.14	1.1	1.46	0.19	0.08	0.05	0.9	1.66	1.02	0.22	0.2	0.15	1.2333	0.1067	1.1933	0.19
Os11g0128300_	Os11g0128300		Similar to ZF-HD homeobox protein (Fragment)	737	41.88	47.14	53.5	8.76	12.04	11.65	82	84.03	70.94	33.47	24.04	33.5	47.5067	10.8167	78.99	30.3367
Os11g0139550_	Os11g0139550		C-5 cytosine-specific DNA methylase; active site domain containing protein	2096	2.58	3.67	6.02	0.15	1.11	1.41	10.35	5.19	6.34	0.56	3.21	0.79	4.09	0.89	7.2933	1.52
Os11g0147500_	Os11g0147500		Heavy metal transport/detoxification protein domain containing protein	2027	26.55	28.92	30.74	11.18	13.7	13.07	41.92	48.22	42.17	16.25	12.83	16	28.7367	12.65	44.1033	15.0267
Os11g0150400_	Os11g0150400		Stress responsive alpha-beta barrel domain containing protein	712	15.11	15.18	22.53	5.23	2.46	5.16	32.94	37.12	31.95	4.97	4.08	4.72	17.6067	4.2833	34.0033	4.59
Os11g0240600_	Os11g0240600		Alpha/beta hydrolase fold-3 domain containing protein	1437	6.26	7.13	6.96	1.95	2.24	2.68	9.7	6.72	8.98	2.89	2.66	3.21	6.7833	2.29	8.4667	2.92
Os11g0308800_	Os11g0308800		Hypothetical conserved gene	3770	1.9	1.6	2.03	0.36	0.47	0.33	2.21	2.92	2.28	0.42	0.32	0.32	1.8433	0.3867	2.47	0.3533
Os11g0421800_	Os11g0421800		Conserved hypothetical protein	1154	1	0.39	0.92	0.05	0.36	0.16	1.82	1.88	1.3	0.06	0.34	0.12	0.77	0.19	1.6667	0.1733
Os11g0544200_	Os11g0544200		Similar to virulent strain associated lipoprotein	2884	38.18	37.63	43.04	15.46	18.35	20.22	37.06	58.31	32.37	27.35	18.57	18.86	39.6167	18.01	42.58	21.5933
Os11g0549635_	Os11g0549635		Similar to ABC1 family protein	1666	2.31	2	2.16	1.41	1.22	1.7	4.45	3.24	4.08	1.87	1.52	1.74	2.1567	1.4433	3.9233	1.71
Os11g0550500_	Os11g0550500		Similar to LZ-NBS-LRR class RGA	3271	0.86	0.57	0.73	0.32	0.11	0.26	1.48	1.33	1.11	0.43	0.25	0.52	0.72	0.23	1.3067	0.4
Os11g0558300_	Os11g0558300		Similar to Acyl CoA synthetase (EC 6.2.1.3)	2272	7.65	6.55	8.37	1.59	2.09	1.9	7.97	11.95	12.28	2.4	2.67	2.13	7.5233	1.86	10.7333	2.4
Os11g0581700_	Os11g0581700		Similar to EPIDERMAL PATTERNING FACTOR-like protein 4	3180	0.35	0.29	0.27	0.02	0.07	0	0.47	0.61	0.52	0.07	0.02	0.04	0.3033	0.03	0.5333	0.0433
Os11g0661900_	Os11g0661900		Conserved hypothetical protein	1492	6.83	6.12	6.26	1.99	1.79	2.79	8.81	10.07	8.33	2.52	2.64	2.28	6.4033	2.19	9.07	2.48
Os12g0107700_	Os12g0107700		Similar to Leucine Rich Repeat family protein; expressed	2390	1.06	0.83	1.08	0.09	0.13	0.3	1.22	1.33	0.97	0.19	0.29	0.11	0.99	0.1733	1.1733	0.1967
Os12g0114900_	Os12g0114900		Non-protein coding transcript	718	1.65	2.17	3.19	1.06	0.77	1.14	13.93	13.65	11.71	2.68	2.27	3.01	2.3367	0.99	13.0967	2.6533
Os12g0115900_	Os12g0115900		Translation elongation factor P domain containing protein	920	1.8	2.63	2.88	1.18	1.59	0.27	3.93	2.18	1.65	0.76	0.7	1.13	2.4367	1.0133	2.5867	0.8633
Os12g0133050_	Os12g0133050		Similar to 60S acidic ribosomal protein P0	1169	23.04	22.03	28.22	10.13	9.42	9.71	45.87	59.65	49.08	16.73	17.08	16.48	24.43	9.7533	51.5333	16.7633
Os12g0136300_	Os12g0136300		Hypothetical protein	2128	1.23	1.14	0.93	0.11	0.17	0.13	1.78	1.95	1.5	0.81	0.5	0.7	1.1	0.1367	1.7433	0.67
Os12g0145100_	Os12g0145100		Similar to Wali7 protein (Fragment)	1129	9.6	9.28	9.12	3.41	3.62	2.76	12.71	13.4	9.44	4.28	3.72	5.4	9.3333	3.2633	11.85	4.4667
Os12g0157700_	Os12g0157700		Hypothetical conserved gene	577	7.22	6.27	6.97	0.63	0.82	1.2	7.85	8.15	6.9	1.63	0.62	1.67	6.82	0.8833	7.6333	1.3067
Os12g0178000_	Os12g0178000		Similar to Aldehyde dehydrogenase family protein; expressed	1234	8.11	6.98	9.01	0.94	1.73	2.04	12.87	19.55	15.2	6.79	4.98	6.12	8.0333	1.57	15.8733	5.9633
Os12g0233100_	Os12g0233100		WW/Rsp5/WWP domain containing protein	1146	8.51	9.21	9.22	3.64	1.88	4.44	12.79	14.43	10.96	2.31	2.71	3.41	8.98	3.32	12.7267	2.81
Os12g0287800_	Os12g0287800		Hypothetical conserved gene	471	13.43	15.86	11.64	1.79	2.07	2.18	35.45	38.58	34.62	7.47	7.08	6.4	13.6433	2.0133	36.2167	6.9833
Os12g0289600_	Os12g0289600		Conserved hypothetical protein	1375	2.33	1.92	3.14	0.44	0.14	0.26	2.98	2.8	2.9	0.1	0.33	0.23	2.4633	0.28	2.8933	0.22
Os12g0422971_	Os12g0422971		Similar to NADH dehydrogenase subunit 9	345	0	0	0	0	0	0	0	0	0	0	0	0	0	0	0	0
Os12g0423142_	Os12g0423142		Similar to NADH dehydrogenase subunit 3	417	0.65	0.3	1.62	0.28	0	0	1.21	7.9	2.43	0	0.59	0	0.8567	0.0933	3.8467	0.1967
Os12g0424062_	Os12g0424062		Non-protein coding transcript	274	0	0.9	0.99	3.71	1	0	0	0.88	0	0	0	0	0.63	1.57	0.2933	0
Os12g0424180_	Os12g0424180		Similar to ATP synthase F0 subunit 6	527	18.56	20.73	24.15	4.61	5.03	5.92	29.22	42	36.57	2.96	3.05	2.85	21.1467	5.1867	35.93	2.9533
Os12g0424300_	Os12g0424300		Similar to rp13	450	0	0	0	0	0	0	0	0	0	0	0	0	0	0	0	0
Os12g0507700_	Os12g0507700		Similar to predicted protein	619	4.51	3.2	2.98	0.68	0.74	2.03	5.94	9.07	5.42	2.01	2.29	2.03	3.5633	1.15	6.81	2.11
Os12g0510900_	Os12g0510900		Similar to LIM domain protein WLIM-1	488	4.06	2.87	5.08	0.13	1.23	1.23	5.38	5.88	5.66	0.6	0.51	1.4	4.0033	0.8633	5.64	0.8367
Os12g0524750_	Os12g0524750		Similar to ribosomal protein S7	447	0	0	0	0	0	0	0	0	0	0	0	0	0	0	0	0
Os12g0543600_	Os12g0543600		Similar to sarcosine oxidase	1361	11.68	11.21	13.03	4.43	5.05	5.7	17.15	15.69	14.44	4.44	3.47	5.65	11.9733	5.06	15.76	4.52
Os12g0568900_	Os12g0568900		Thaumatin; pathogenesis-related family protein	1026	0.55	1.48	0.86	0	0	0	2.05	1.36	0.93	0.13	0	0	0.9633	0	1.4467	0.0433
Os12g0572500_	Os12g0572500		Region of unknown function XH domain containing protein	1528	35.61	36.71	40.36	13.63	14.31	14.4	43.5	55.47	53.03	19.28	20.38	19.68	37.56	14.1133	50.6667	19.78
Os12g0581300_	Os12g0581300		Protein of unknown function DUF620 family protein	1146	18.88	17.53	18.23	7.22	6.63	8.18	24.57	31.74	26.24	7.47	9.91	8.77	18.2133	7.3433	27.5167	8.7167
Os12g0595800_	Os12g0595800		Similar to cDNA clone:J023098M23; full insert sequence	2406	7.52	10.36	7.76	3.09	3.49	4.45	21.08	18.32	14.75	6.5	4.82	5.15	8.5467	3.6767	18.05	5.49
Os12g0605100_	Os12g0605100		Conserved hypothetical protein	1637	6.81	9.39	7.3	2.4	2.73	2.72	10.33	12.63	11.77	3.18	4.25	3.23	7.8333	2.6167	11.5767	3.5533
Os12g0605500_	Os12g0605500		Tesmin/TSO1-like; CXC domain containing protein	3035	6.12	6.22	5.89	2.88	2.52	2.7	6.93	9.23	8.05	3.34	2.51	3.03	6.0767	2.7	8.07	2.96
Os12g0610300_	Os12g0610300		Hypothetical conserved gene	655	8.11	8.7	6.98	3.34	1.83	4.13	8.38	10.05	6.91	3.53	3.14	3.56	7.93	3.1	8.4467	3.41
Os12g0625200_	Os12g0625200		Hypothetical conserved gene	2625	2.14	1.09	1.52	0.21	0.74	0.47	1.94	2.62	2.55	0.54	0.19	0.67	1.5833	0.4733	2.37	0.4667
Os12g0632900_	Os12g0632900		Serine/threonine protein kinase-related domain containing protein	3539	0.77	1.19	0.77	0.27	0.43	0.35	0.43	0.49	0.64	0.15	0.19	0.11	0.91	0.35	0.52	0.15
Os12g0636100_	Os12g0636100		Tetratricopeptide-like helical domain containing protein	1720	3.59	4.22	4.77	1.34	1.18	1.14	5.77	7.62	4.34	1.86	1.6	1.18	4.1933	1.22	5.91	1.5467
Os12g0638100_	Os12g0638100		Similar to Receptor-like protein kinase	2186	1.73	1.7	1.21	0.8	0.28	0.42	2.02	2.57	2.24	0.26	0.33	0.34	1.5467	0.5	2.2767	0.31
